# Supplementary material for: 2-Cyano-N′-[(E)-1-(2-oxo-2H-chromen-3-yl)ethyl­idene]acetohydrazide
Source: Acta Crystallogr Sect E Struct Rep Online. 2012 Jun 13;68(Pt 7):o2005. doi: 10.1107/S1600536812019915 (PMC3393277; doi:10.1107/S1600536812019915)
Supplement: Supplementary file 1 [file e-68-o2005-sup1.cif]

##############################################################################
#                                                                            #
# This CIF contains the data in a paper accepted for publication in          #
# Acta Crystallographica Section E. It conforms to the requirements of       #
# Notes for Authors for Acta Crystallographica Section E, and has been       #
# peer reviewed under the auspices of the IUCr Commission on Journals.       #
#                                                                            #
# Full details of the Crystallographic Information File format               #
# are given in the paper "The Crystallographic Information File (CIF):       #
# a New Standard Archive File for Crystallography" by S. R. Hall, F. H.      #
# Allen and I. D. Brown [Acta Cryst. (1991), A47, 655-685].                  #
#                                                                            #
# The current version of the core CIF dictionary is obtainable from          #
# ftp://ftp.iucr.org/pub/cif_core.dic.                                       #
#                                                                            #
# Software is freely available for graphical display of the structure(s)     #
# in this CIF. For information consult the CIF software page                 #
# http://www.iucr.org/resources/cif/software.                                #
#                                                                            #
# This file may be used for bona fide research purposes within the           #
# scientific community so long as proper attribution is given to the journal # 
# article from which it was obtained.                                        #
#                                                                            #
##############################################################################
data_I
_audit_creation_method     SHELXL-97
_chemical_name_systematic
;
2-Cyano-<i>N</i>'-[(<i>E</i>)-1-(2-oxo-2<i>H</i>-chromen-
3-yl)ethylidene]acetohydrazide
;
_chemical_name_common     ?
_chemical_formula_moiety     'C14 H11 N3 O3'
_chemical_formula_sum     'C14 H11 N3 O3'
_chemical_formula_iupac     'C14 H11 N3 O3'
_chemical_formula_weight     269.26
_chemical_melting_point     ?
_symmetry_cell_setting     monoclinic
_symmetry_space_group_name_H-M     'P 21/c'
_symmetry_space_group_name_Hall     '-P 2ybc'
loop_
    _symmetry_equiv_pos_as_xyz
    'x, y, z'
    '-x, y+1/2, -z+1/2'
    '-x, -y, -z'
    'x, -y-1/2, z-1/2'
_cell_length_a     10.4755(2)
_cell_length_b     15.8283(3)
_cell_length_c     8.2650(2)
_cell_angle_alpha     90.00
_cell_angle_beta     106.982(2)
_cell_angle_gamma     90.00
_cell_volume     1310.66(5)
_cell_formula_units_Z     4
_cell_measurement_reflns_used     1883
_cell_measurement_theta_min     2.88
_cell_measurement_theta_max     32.27
_cell_measurement_temperature     100.00(10)
_exptl_crystal_description     'block'
_exptl_crystal_colour     'yellow'
_exptl_crystal_size_max     0.20
_exptl_crystal_size_mid     0.18
_exptl_crystal_size_min     0.13
_exptl_crystal_density_diffrn     1.365
_exptl_crystal_density_meas     ?
_exptl_crystal_density_method     'not measured'
_exptl_crystal_F_000     560
_exptl_absorpt_coefficient_mu     0.099
_exptl_absorpt_correction_type     multi-scan
_exptl_absorpt_process_details     '(<i>SADABS</i>; Bruker, 2009)'
_exptl_absorpt_correction_T_min     0.9800
_exptl_absorpt_correction_T_max     0.9876
_exptl_special_details
;
The crystal was placed in the cold stream of an Oxford Cryosystems Cobra
open-flow nitrogen cryostat (Cosier & Glazer, 1986) operating at 100.0 (1) K.
;
_diffrn_ambient_temperature     100.0(10)
_diffrn_radiation_type     MoK\a
_diffrn_radiation_wavelength     0.71073
_diffrn_radiation_source     'fine-focus sealed tube'
_diffrn_radiation_monochromator     graphite
_diffrn_measurement_device_type     'Bruker SMART APEXII CCD'
_diffrn_measurement_method     '\f and \w scans'
_diffrn_detector_area_resol_mean     ?
_diffrn_reflns_number     13242
_diffrn_reflns_av_R_equivalents     0.0607
_diffrn_reflns_av_sigmaI/netI     0.0557
_diffrn_reflns_theta_min     2.03
_diffrn_reflns_theta_max     27.50
_diffrn_reflns_theta_full     27.50
_diffrn_measured_fraction_theta_max     1.000
_diffrn_measured_fraction_theta_full     1.000
_diffrn_reflns_limit_h_min     -13
_diffrn_reflns_limit_h_max     11
_diffrn_reflns_limit_k_min     -20
_diffrn_reflns_limit_k_max     20
_diffrn_reflns_limit_l_min     -10
_diffrn_reflns_limit_l_max     10
_diffrn_standards_number     0
_diffrn_standards_interval_count     .
_diffrn_standards_interval_time     .
_diffrn_standards_decay_%     ?
_refine_special_details
;
Refinement of <i>F</i>^2^ against ALL reflections. The weighted <i>R</i>-factor
<i>wR</i> and goodness of fit <i>S</i> are based on <i>F</i>^2^, conventional
<i>R</i>-factors <i>R</i> are based on <i>F</i>, with <i>F</i> set to zero for
negative <i>F</i>^2^. The threshold expression of <i>F</i>^2^ >
\s(<i>F</i>^2^) is used only for calculating <i>R</i>-factors(gt) <i>etc</i>.
and is not relevant to the choice of reflections for refinement.
<i>R</i>-factors based on <i>F</i>^2^ are statistically about twice as large
as those based on <i>F</i>, and <i>R</i>- factors based on ALL data will be
even larger.
;
_reflns_number_total     3020
_reflns_number_gt     1987
_reflns_threshold_expression     I>2\s(I)
_refine_ls_structure_factor_coef     Fsqd
_refine_ls_matrix_type     full
_refine_ls_R_factor_all     0.0953
_refine_ls_R_factor_gt     0.0569
_refine_ls_wR_factor_gt     0.1041
_refine_ls_wR_factor_ref     0.1201
_refine_ls_goodness_of_fit_ref     1.034
_refine_ls_restrained_S_all     1.034
_refine_ls_number_reflns     3020
_refine_ls_number_parameters     225
_refine_ls_number_restraints     0
_refine_ls_hydrogen_treatment     refall
_refine_ls_weighting_scheme     calc
_refine_ls_weighting_details
         'calc w=1/[\s^2^(Fo^2^)+(0.0477P)^2^+0.2210P] where P=(Fo^2^+2Fc^2^)/3'
_atom_sites_solution_hydrogens     geom
_atom_sites_solution_primary     direct
_atom_sites_solution_secondary     difmap
_refine_ls_shift/su_max     0.000
_refine_ls_shift/su_mean     0.000
_refine_diff_density_max     0.274
_refine_diff_density_min     -0.256
_refine_ls_extinction_method     none
_refine_ls_extinction_coef     ?
loop_
    _atom_type_symbol
    _atom_type_description
    _atom_type_scat_dispersion_real
    _atom_type_scat_dispersion_imag
    _atom_type_scat_source
    'C' 'C' 0.0033 0.0016
                         'International Tables Vol C Tables 4.2.6.8 and 6.1.1.4'
    'H' 'H' 0.0000 0.0000
                         'International Tables Vol C Tables 4.2.6.8 and 6.1.1.4'
    'N' 'N' 0.0061 0.0033
                         'International Tables Vol C Tables 4.2.6.8 and 6.1.1.4'
    'O' 'O' 0.0106 0.0060
                         'International Tables Vol C Tables 4.2.6.8 and 6.1.1.4'
_computing_data_collection     'APEX2 (Bruker, 2009)'
_computing_cell_refinement     'SAINT (Bruker, 2009)'
_computing_data_reduction     'SAINT (Bruker, 2009)'
_computing_structure_solution     'SHELXTL (Sheldrick, 2008)'
_computing_structure_refinement     'SHELXTL (Sheldrick, 2008)'
_computing_molecular_graphics     'SHELXTL (Sheldrick, 2008)'
_computing_publication_material
;
SHELXTL (Sheldrick, 2008) and PLATON (Spek, 2009)
;
loop_
    _atom_site_type_symbol
    _atom_site_label
    _atom_site_fract_x
    _atom_site_fract_y
    _atom_site_fract_z
    _atom_site_U_iso_or_equiv
    _atom_site_adp_type
    _atom_site_calc_flag
    _atom_site_refinement_flags
    _atom_site_occupancy
    _atom_site_symmetry_multiplicity
    _atom_site_disorder_assembly
    _atom_site_disorder_group
    O O1 0.63816(12) 0.09170(8) 0.75003(16) 0.0247(3) Uani d . 1 1 . .
    O O2 0.51923(13) 0.17039(9) 0.87086(18) 0.0315(4) Uani d . 1 1 . .
    O O3 0.00031(13) -0.10885(9) 1.00205(17) 0.0299(4) Uani d . 1 1 . .
    N N1 0.26272(15) -0.03027(11) 0.86808(19) 0.0240(4) Uani d . 1 1 . .
    N N2 0.14627(15) -0.02929(11) 0.9143(2) 0.0248(4) Uani d . 1 1 . .
    N N3 0.05268(18) -0.31915(12) 0.9689(2) 0.0381(5) Uani d . 1 1 . .
    C C1 0.52801(19) 0.10271(13) 0.8072(2) 0.0244(4) Uani d . 1 1 . .
    C C2 0.67126(19) 0.01490(12) 0.6931(2) 0.0225(4) Uani d . 1 1 . .
    C C3 0.7888(2) 0.01131(14) 0.6498(2) 0.0266(5) Uani d . 1 1 . .
    C C4 0.8249(2) -0.06527(14) 0.5953(2) 0.0290(5) Uani d . 1 1 . .
    C C5 0.7453(2) -0.13655(14) 0.5845(2) 0.0287(5) Uani d . 1 1 . .
    C C6 0.6272(2) -0.13152(14) 0.6261(2) 0.0271(5) Uani d . 1 1 . .
    C C7 0.58787(19) -0.05499(12) 0.6825(2) 0.0223(4) Uani d . 1 1 . .
    C C8 0.46742(19) -0.04304(13) 0.7273(2) 0.0228(4) Uani d . 1 1 . .
    C C9 0.43492(18) 0.03136(12) 0.7863(2) 0.0225(4) Uani d . 1 1 . .
    C C10 0.31072(18) 0.04074(13) 0.8374(2) 0.0220(4) Uani d . 1 1 . .
    C C11 0.2471(2) 0.12496(14) 0.8465(3) 0.0289(5) Uani d . 1 1 . .
    C C12 0.09542(19) -0.10427(13) 0.9446(2) 0.0241(4) Uani d . 1 1 . .
    C C13 0.1621(2) -0.18236(13) 0.9000(3) 0.0261(5) Uani d . 1 1 . .
    C C14 0.09896(19) -0.25873(14) 0.9385(2) 0.0267(5) Uani d . 1 1 . .
    H H3A 0.8460(19) 0.0623(14) 0.658(2) 0.029(6) Uiso d . 1 1 . .
    H H4A 0.906(2) -0.0682(13) 0.564(2) 0.031(6) Uiso d . 1 1 . .
    H H6A 0.571(2) -0.1803(14) 0.617(2) 0.033(6) Uiso d . 1 1 . .
    H H5A 0.7711(19) -0.1885(14) 0.543(2) 0.030(6) Uiso d . 1 1 . .
    H H8A 0.4042(19) -0.0902(13) 0.714(2) 0.026(5) Uiso d . 1 1 . .
    H H11A 0.153(2) 0.1204(14) 0.794(3) 0.035(6) Uiso d . 1 1 . .
    H H11B 0.284(2) 0.1687(15) 0.787(3) 0.045(7) Uiso d . 1 1 . .
    H H11C 0.257(3) 0.1423(17) 0.966(4) 0.075(9) Uiso d . 1 1 . .
    H H13A 0.255(2) -0.1847(14) 0.962(3) 0.040(6) Uiso d . 1 1 . .
    H H13B 0.155(2) -0.1803(14) 0.777(3) 0.043(6) Uiso d . 1 1 . .
    H H1N2 0.102(2) 0.0198(16) 0.941(3) 0.049(7) Uiso d . 1 1 . .
loop_
    _atom_site_aniso_label
    _atom_site_aniso_U_11
    _atom_site_aniso_U_22
    _atom_site_aniso_U_33
    _atom_site_aniso_U_12
    _atom_site_aniso_U_13
    _atom_site_aniso_U_23
    O1 0.0218(7) 0.0214(8) 0.0357(7) 0.0000(6) 0.0159(6) -0.0019(6)
    O2 0.0266(8) 0.0227(8) 0.0483(8) 0.0012(6) 0.0160(7) -0.0072(7)
    O3 0.0265(8) 0.0287(9) 0.0423(8) -0.0002(6) 0.0224(6) 0.0001(6)
    N1 0.0211(8) 0.0269(10) 0.0284(8) -0.0005(7) 0.0137(7) 0.0006(7)
    N2 0.0215(9) 0.0242(10) 0.0340(9) 0.0006(8) 0.0161(7) 0.0002(7)
    N3 0.0403(11) 0.0299(12) 0.0514(11) -0.0052(9) 0.0246(9) -0.0030(9)
    C1 0.0232(10) 0.0214(11) 0.0302(10) 0.0036(8) 0.0104(8) 0.0023(8)
    C2 0.0248(10) 0.0186(11) 0.0258(9) 0.0048(8) 0.0097(8) 0.0000(8)
    C3 0.0241(10) 0.0275(13) 0.0313(10) -0.0003(9) 0.0131(8) 0.0005(9)
    C4 0.0231(11) 0.0334(13) 0.0348(11) 0.0039(9) 0.0153(9) -0.0005(9)
    C5 0.0317(12) 0.0251(12) 0.0331(11) 0.0064(10) 0.0152(9) -0.0009(9)
    C6 0.0319(11) 0.0201(12) 0.0329(10) 0.0008(9) 0.0154(9) 0.0008(9)
    C7 0.0238(10) 0.0199(11) 0.0259(9) 0.0023(8) 0.0113(8) 0.0015(8)
    C8 0.0252(10) 0.0188(11) 0.0278(10) -0.0016(9) 0.0130(8) 0.0019(8)
    C9 0.0220(10) 0.0211(11) 0.0272(9) 0.0002(8) 0.0116(8) 0.0017(8)
    C10 0.0207(10) 0.0241(12) 0.0242(9) 0.0009(8) 0.0113(8) -0.0002(8)
    C11 0.0279(12) 0.0255(12) 0.0398(12) 0.0032(9) 0.0200(10) 0.0034(9)
    C12 0.0226(10) 0.0251(12) 0.0277(9) 0.0006(9) 0.0118(8) -0.0004(8)
    C13 0.0252(11) 0.0229(12) 0.0357(11) -0.0032(9) 0.0175(9) -0.0032(9)
    C14 0.0239(10) 0.0265(12) 0.0331(10) -0.0024(9) 0.0137(8) -0.0049(9)
_geom_special_details
;
All e.s.d.'s (except the e.s.d. in the dihedral angle between two l.s. planes)
are estimated using the full covariance matrix. The cell e.s.d.'s are taken
into account individually in the estimation of e.s.d.'s in distances, angles
and torsion angles; correlations between e.s.d.'s in cell parameters are only
used when they are defined by crystal symmetry. An approximate (isotropic)
treatment of cell e.s.d.'s is used for estimating e.s.d.'s involving l.s.
planes.
;
loop_
    _geom_bond_atom_site_label_1
    _geom_bond_atom_site_label_2
    _geom_bond_site_symmetry_2
    _geom_bond_distance
    _geom_bond_publ_flag
    O1 C1 . 1.379(2) ?
    O1 C2 . 1.384(2) ?
    O2 C1 . 1.209(2) ?
    O3 C12 . 1.225(2) ?
    N1 C10 . 1.287(2) ?
    N1 N2 . 1.381(2) ?
    N2 C12 . 1.354(2) ?
    N2 H1N2 . 0.96(2) ?
    N3 C14 . 1.133(3) ?
    C1 C9 . 1.469(3) ?
    C2 C3 . 1.380(3) ?
    C2 C7 . 1.396(3) ?
    C3 C4 . 1.384(3) ?
    C3 H3A . 1.00(2) ?
    C4 C5 . 1.390(3) ?
    C4 H4A . 0.96(2) ?
    C5 C6 . 1.380(3) ?
    C5 H5A . 0.96(2) ?
    C6 C7 . 1.402(3) ?
    C6 H6A . 0.96(2) ?
    C7 C8 . 1.428(3) ?
    C8 C9 . 1.356(3) ?
    C8 H8A . 0.98(2) ?
    C9 C10 . 1.488(3) ?
    C10 C11 . 1.502(3) ?
    C11 H11A . 0.95(2) ?
    C11 H11B . 0.99(2) ?
    C11 H11C . 1.00(3) ?
    C12 C13 . 1.517(3) ?
    C13 C14 . 1.457(3) ?
    C13 H13A . 0.96(2) ?
    C13 H13B . 1.00(2) ?
loop_
    _geom_angle_atom_site_label_1
    _geom_angle_atom_site_label_2
    _geom_angle_atom_site_label_3
    _geom_angle_site_symmetry_1
    _geom_angle_site_symmetry_3
    _geom_angle
    _geom_angle_publ_flag
    C1 O1 C2 . . 123.02(15) ?
    C10 N1 N2 . . 118.20(17) ?
    C12 N2 N1 . . 117.93(17) ?
    C12 N2 H1N2 . . 114.9(14) ?
    N1 N2 H1N2 . . 126.7(14) ?
    O2 C1 O1 . . 116.01(17) ?
    O2 C1 C9 . . 126.87(18) ?
    O1 C1 C9 . . 117.12(17) ?
    C3 C2 O1 . . 117.10(18) ?
    C3 C2 C7 . . 122.69(19) ?
    O1 C2 C7 . . 120.21(17) ?
    C2 C3 C4 . . 118.0(2) ?
    C2 C3 H3A . . 120.9(12) ?
    C4 C3 H3A . . 121.1(12) ?
    C3 C4 C5 . . 121.1(2) ?
    C3 C4 H4A . . 118.5(13) ?
    C5 C4 H4A . . 120.4(13) ?
    C6 C5 C4 . . 120.1(2) ?
    C6 C5 H5A . . 120.3(12) ?
    C4 C5 H5A . . 119.6(12) ?
    C5 C6 C7 . . 120.3(2) ?
    C5 C6 H6A . . 120.7(12) ?
    C7 C6 H6A . . 119.0(12) ?
    C2 C7 C6 . . 117.80(18) ?
    C2 C7 C8 . . 117.57(18) ?
    C6 C7 C8 . . 124.62(19) ?
    C9 C8 C7 . . 122.84(19) ?
    C9 C8 H8A . . 117.9(12) ?
    C7 C8 H8A . . 119.3(12) ?
    C8 C9 C1 . . 118.83(18) ?
    C8 C9 C10 . . 121.40(18) ?
    C1 C9 C10 . . 119.72(17) ?
    N1 C10 C9 . . 113.17(17) ?
    N1 C10 C11 . . 124.11(18) ?
    C9 C10 C11 . . 122.70(18) ?
    C10 C11 H11A . . 108.8(13) ?
    C10 C11 H11B . . 110.5(13) ?
    H11A C11 H11B . . 109.1(18) ?
    C10 C11 H11C . . 112.0(16) ?
    H11A C11 H11C . . 105(2) ?
    H11B C11 H11C . . 111(2) ?
    O3 C12 N2 . . 122.15(18) ?
    O3 C12 C13 . . 122.03(18) ?
    N2 C12 C13 . . 115.81(17) ?
    C14 C13 C12 . . 110.63(16) ?
    C14 C13 H13A . . 107.8(13) ?
    C12 C13 H13A . . 111.6(13) ?
    C14 C13 H13B . . 110.2(13) ?
    C12 C13 H13B . . 108.4(13) ?
    H13A C13 H13B . . 108.2(18) ?
    N3 C14 C13 . . 178.3(2) ?
loop_
    _geom_torsion_atom_site_label_1
    _geom_torsion_atom_site_label_2
    _geom_torsion_atom_site_label_3
    _geom_torsion_atom_site_label_4
    _geom_torsion_site_symmetry_1
    _geom_torsion_site_symmetry_2
    _geom_torsion_site_symmetry_3
    _geom_torsion_site_symmetry_4
    _geom_torsion
    _geom_torsion_publ_flag
    C10 N1 N2 C12 . . . . 179.26(16) ?
    C2 O1 C1 O2 . . . . 171.92(16) ?
    C2 O1 C1 C9 . . . . -7.4(2) ?
    C1 O1 C2 C3 . . . . -175.90(16) ?
    C1 O1 C2 C7 . . . . 3.7(2) ?
    O1 C2 C3 C4 . . . . 178.95(16) ?
    C7 C2 C3 C4 . . . . -0.6(3) ?
    C2 C3 C4 C5 . . . . -0.1(3) ?
    C3 C4 C5 C6 . . . . 1.0(3) ?
    C4 C5 C6 C7 . . . . -1.2(3) ?
    C3 C2 C7 C6 . . . . 0.4(3) ?
    O1 C2 C7 C6 . . . . -179.18(16) ?
    C3 C2 C7 C8 . . . . -178.66(17) ?
    O1 C2 C7 C8 . . . . 1.8(3) ?
    C5 C6 C7 C2 . . . . 0.5(3) ?
    C5 C6 C7 C8 . . . . 179.50(18) ?
    C2 C7 C8 C9 . . . . -3.2(3) ?
    C6 C7 C8 C9 . . . . 177.89(18) ?
    C7 C8 C9 C1 . . . . -0.7(3) ?
    C7 C8 C9 C10 . . . . -177.89(17) ?
    O2 C1 C9 C8 . . . . -173.41(19) ?
    O1 C1 C9 C8 . . . . 5.9(3) ?
    O2 C1 C9 C10 . . . . 3.8(3) ?
    O1 C1 C9 C10 . . . . -176.90(15) ?
    N2 N1 C10 C9 . . . . -179.11(15) ?
    N2 N1 C10 C11 . . . . -0.8(3) ?
    C8 C9 C10 N1 . . . . 19.6(2) ?
    C1 C9 C10 N1 . . . . -157.52(16) ?
    C8 C9 C10 C11 . . . . -158.73(18) ?
    C1 C9 C10 C11 . . . . 24.1(3) ?
    N1 N2 C12 O3 . . . . 172.68(16) ?
    N1 N2 C12 C13 . . . . -8.4(2) ?
    O3 C12 C13 C14 . . . . -1.2(3) ?
    N2 C12 C13 C14 . . . . 179.88(16) ?
    C12 C13 C14 N3 . . . . -154(7) ?
loop_
    _geom_hbond_atom_site_label_D
    _geom_hbond_atom_site_label_H
    _geom_hbond_atom_site_label_A
    _geom_hbond_site_symmetry_A
    _geom_hbond_distance_DH
    _geom_hbond_distance_HA
    _geom_hbond_distance_DA
    _geom_hbond_angle_DHA
    _geom_hbond_publ_flag
    N2 H1N2 O3 3_557 0.96(2) 1.91(2) 2.870(2) 174(2) yes
    C3 H3A N3 2_656 1.00(2) 2.53(2) 3.446(3) 152.9(12) yes
    C4 H4A N3 4_655 0.96(2) 2.62(2) 3.404(3) 139.2(16) yes
    C6 H6A O2 2_646 0.96(2) 2.56(2) 3.494(3) 164.7(17) yes
    C13 H13A O2 3_657 0.96(2) 2.38(2) 3.328(3) 171.7(18) yes
    C13 H13B N3 4_555 1.00(2) 2.46(2) 3.409(3) 159.3(18) yes
_iucr_refine_instructions_details
;
TITL accsh_0m in P2(1)/c (100K)
CELL 0.71073  10.4755  15.8283   8.2650  90.000 106.982  90.000
ZERR    4.00   0.0002   0.0003   0.0002   0.000   0.002   0.000
LATT  1
SYMM -X, 0.5+Y, 0.5-Z
SFAC C H N O
UNIT 56 44 12 12
SIZE 0.126 0.182 0.205
L.S. 10
BOND $H
FMAP 2 3 60
OMIT -4 55
ACTA
CONF
PLAN 20
WGHT    0.047700    0.221000
FVAR       0.31373
O1    4    0.638157    0.091704    0.750027    11.00000    0.02183    0.02140 =
         0.03571   -0.00188    0.01589   -0.00002
O2    4    0.519231    0.170389    0.870859    11.00000    0.02664    0.02271 =
         0.04825   -0.00720    0.01602    0.00118
O3    4    0.000310   -0.108849    1.002051    11.00000    0.02654    0.02874 =
         0.04234    0.00005    0.02237   -0.00018
N1    3    0.262718   -0.030269    0.868084    11.00000    0.02106    0.02686 =
         0.02836    0.00058    0.01367   -0.00052
N2    3    0.146272   -0.029286    0.914319    11.00000    0.02147    0.02421 =
         0.03399    0.00024    0.01615    0.00060
N3    3    0.052676   -0.319146    0.968873    11.00000    0.04026    0.02994 =
         0.05140   -0.00302    0.02459   -0.00519
C1    1    0.528013    0.102705    0.807168    11.00000    0.02325    0.02143 =
         0.03024    0.00227    0.01039    0.00363
C2    1    0.671263    0.014899    0.693141    11.00000    0.02479    0.01858 =
         0.02575    0.00003    0.00974    0.00479
C3    1    0.788800    0.011308    0.649812    11.00000    0.02412    0.02746 =
         0.03130    0.00046    0.01313   -0.00033
C4    1    0.824871   -0.065267    0.595286    11.00000    0.02305    0.03336 =
         0.03483   -0.00055    0.01525    0.00394
C5    1    0.745313   -0.136553    0.584514    11.00000    0.03168    0.02507 =
         0.03305   -0.00091    0.01520    0.00644
C6    1    0.627157   -0.131524    0.626132    11.00000    0.03190    0.02012 =
         0.03293    0.00075    0.01538    0.00084
C7    1    0.587867   -0.054990    0.682501    11.00000    0.02376    0.01992 =
         0.02589    0.00146    0.01127    0.00227
C8    1    0.467422   -0.043043    0.727309    11.00000    0.02525    0.01876 =
         0.02783    0.00192    0.01296   -0.00159
C9    1    0.434925    0.031362    0.786333    11.00000    0.02200    0.02109 =
         0.02724    0.00171    0.01157    0.00024
C10   1    0.310721    0.040739    0.837353    11.00000    0.02073    0.02411 =
         0.02415   -0.00021    0.01129    0.00088
C11   1    0.247145    0.124955    0.846500    11.00000    0.02787    0.02552 =
         0.03978    0.00336    0.02005    0.00322
C12   1    0.095423   -0.104269    0.944603    11.00000    0.02255    0.02508 =
         0.02767   -0.00041    0.01181    0.00055
C13   1    0.162086   -0.182357    0.899991    11.00000    0.02521    0.02292 =
         0.03569   -0.00324    0.01749   -0.00316
C14   1    0.098959   -0.258725    0.938494    11.00000    0.02389    0.02650 =
         0.03307   -0.00485    0.01371   -0.00242
H3A   2    0.846043    0.062298    0.658306    11.00000    0.02873
H4A   2    0.906421   -0.068202    0.563904    11.00000    0.03130
H6A   2    0.570607   -0.180284    0.617058    11.00000    0.03261
H5A   2    0.771109   -0.188482    0.543448    11.00000    0.03002
H8A   2    0.404240   -0.090184    0.714216    11.00000    0.02587
H11A  2    0.153285    0.120431    0.793662    11.00000    0.03500
H11B  2    0.284450    0.168730    0.787221    11.00000    0.04487
H11C  2    0.256863    0.142252    0.965783    11.00000    0.07475
H13A  2    0.255189   -0.184674    0.962215    11.00000    0.03963
H13B  2    0.154592   -0.180275    0.777129    11.00000    0.04274
H1N2  2    0.101925    0.019777    0.941350    11.00000    0.04944
HKLF 4 1 0 0 1 0 -1 0 1 0 0
REM  accsh_0m in P2(1)/c (100K)
REM R1 =  0.0569 for   1987 Fo > 4sig(Fo)  and  0.0953 for all   3020 data
REM    225 parameters refined using      0 restraints
END
WGHT      0.0478      0.2189
REM Highest difference peak  0.274,  deepest hole -0.256,  1-sigma level  0.050
Q1    1   0.6161 -0.0169  0.6674  11.00000  0.05    0.27
Q2    1   0.4721  0.0628  0.8094  11.00000  0.05    0.22
Q3    1   0.3782  0.0384  0.8202  11.00000  0.05    0.20
Q4    1   0.4341  0.0124  0.7221  11.00000  0.05    0.20
Q5    1   0.6778  0.1397  0.7216  11.00000  0.05    0.19
Q6    1   0.3061 -0.0803  0.9108  11.00000  0.05    0.19
Q7    1   0.1136 -0.1567  0.9496  11.00000  0.05    0.19
Q8    1   0.5959 -0.0831  0.6403  11.00000  0.05    0.18
Q9    1   0.2845 -0.0813  0.8230  11.00000  0.05    0.18
Q10   1   0.0255 -0.2629  0.9838  11.00000  0.05    0.18
Q11   1  -0.0796 -0.1403  0.9782  11.00000  0.05    0.18
Q12   1   0.1584 -0.1407  0.9565  11.00000  0.05    0.18
Q13   1   0.6599  0.0415  0.7349  11.00000  0.05    0.17
Q14   1   0.6197  0.1396  0.6027  11.00000  0.05    0.17
Q15   1   0.6233 -0.0999  0.6932  11.00000  0.05    0.16
Q16   1   0.0436 -0.3785  1.0279  11.00000  0.05    0.16
Q17   1   0.7115 -0.1400  0.6595  11.00000  0.05    0.16
Q18   1   0.8203 -0.0319  0.6619  11.00000  0.05    0.16
Q19   1   0.1249 -0.2804  1.0216  11.00000  0.05    0.16
Q20   1   0.5403  0.2430  0.9154  11.00000  0.05    0.15
;
data_global
_journal_date_recd_electronic     2012-04-24
_journal_date_accepted     2012-05-03
_journal_name_full     'Acta Crystallographica, Section E'
_journal_year     2012
_journal_volume     68
_journal_issue      7
_journal_page_first     o2005
_journal_page_last     o2005
_journal_paper_category     QO
_journal_paper_doi     10.1107/S1600536812019915
_journal_coeditor_code     HB6757
_publ_contact_author_name     'Ibrahim Abdul Razak'
_publ_contact_author_address
;
X-ray Crystallography Unit
School of Physics
Universiti Sains Malaysia
11800 USM, Penang
Malaysia
;
_publ_contact_author_email     'arazaki@usm.my'
_publ_contact_author_fax     '6046579150'
_publ_contact_author_phone     '6046533438'
_publ_section_title
;\
2-Cyano-<i>N</i>'-[(<i>E</i>)-1-(2-oxo-2<i>H</i>-chromen-3-yl)ethylidene]\
acetohydrazide
;
loop_
    _publ_author_name
    _publ_author_footnote
    _publ_author_address
    'Yusufzai, Samina Khan' .
;
School of Chemical Sciences
Universiti Sains Malaysia
11800 USM, Penang
Malaysia
;
    'Osman, Hasnah'
;
Additional correspondence author, e-mail: ohasnah@usm.my.
;
;
School of Chemical Sciences
Universiti Sains Malaysia
11800 USM, Penang
Malaysia
;
    'Wahab, Habibah A.' .
;
Pharmaceutical Design and Simulation (PhDS) Laboratory,
School of Pharmaceutical Sciences,
Universiti Sains Malaysia,
11800 Minden,
Pulau Pinang, Malaysia
;
    'Rosli, Mohd Mustaqim' .
;
X-ray Crystallography Unit
School of Physics
Universiti Sains Malaysia
11800 USM, Penang
Malaysia
;
    'Razak, Ibrahim Abdul'
;
Thomson Reuters ResearcherID: A-5599-2009.
;
;
X-ray Crystallography Unit
School of Physics
Universiti Sains Malaysia
11800 USM, Penang
Malaysia
;
