# Supplementary material for: 2-Cyano-N′-[(E)-1-(2-oxo-2H-chromen-3-yl)ethyl­idene]acetohydrazide
Source: Acta Crystallogr Sect E Struct Rep Online. 2012 Jun 13;68(Pt 7):o2005. doi: 10.1107/S1600536812019915 (PMC3393277; doi:10.1107/S1600536812019915)
Supplement: Supplementary file 2 [file e-68-o2005-Isup2.hkl]

# 
# h,k,l, Fc-squared, Fo-squared, sigma(Fo-squared) and status flag 
# 
data_I
_shelx_title ' accsh_0m in P2(1)/c (100K)' 
_shelx_refln_list_code          4 
_shelx_F_calc_maximum      319.83 
_exptl_crystal_F_000       560.00 
_reflns_d_resolution_high  0.7696 
 
loop_ 
 _symmetry_equiv_pos_as_xyz 
 'x, y, z' 
 '-x, y+1/2, -z+1/2' 
 '-x, -y, -z' 
 'x, -y-1/2, z-1/2' 
 
_cell_length_a    10.4755 
_cell_length_b    15.8283 
_cell_length_c     8.2650 
_cell_angle_alpha  90.000 
_cell_angle_beta  106.982 
_cell_angle_gamma  90.000 
 
_shelx_F_squared_multiplier     1.000 
 
loop_ 
 _refln_index_h 
 _refln_index_k 
 _refln_index_l 
 _refln_F_squared_calc 
 _refln_F_squared_meas 
 _refln_F_squared_sigma 
 _refln_observed_status 
   1   0   0      919.81      825.82     11.32 o 
   2   0   0        3.18       -0.88      1.68 o 
   3   0   0      821.54      786.29     23.27 o 
   4   0   0      250.00      256.63      8.84 o 
   5   0   0       51.82       67.07      6.58 o 
   6   0   0      153.42      145.82     10.43 o 
   7   0   0        4.27        3.20      5.01 o 
   8   0   0      334.10      340.70     19.96 o 
   9   0   0        2.19       -0.26      5.23 o 
  10   0   0       65.47       71.16     10.76 o 
  11   0   0      156.10      167.39     14.59 o 
  12   0   0      176.11      187.57     16.30 o 
  13   0   0       42.81      113.47     37.32 o 
   1   1   0       74.58       80.05      2.76 o 
   2   1   0     3197.54     3065.14     17.47 o 
   3   1   0     5143.54     4985.59     27.55 o 
   4   1   0      127.78      123.57      4.75 o 
   5   1   0        2.31        0.55      2.96 o 
   6   1   0      172.77      193.13      7.09 o 
   7   1   0      406.05      387.32     10.94 o 
   8   1   0      300.43      301.34      9.64 o 
   9   1   0       54.63       60.01      5.99 o 
  10   1   0      149.97      142.56     11.02 o 
  11   1   0       62.64       66.62      7.74 o 
  12   1   0        6.15        5.48      5.72 o 
  13   1   0       12.73       38.22     18.89 o 
   0   2   0    18899.78    17140.88    211.94 o 
   1   2   0     3918.24     3792.48     46.67 o 
   2   2   0     2098.33     2122.22     21.45 o 
   3   2   0       27.78       36.45      3.03 o 
   4   2   0       35.36       33.94      3.24 o 
   5   2   0      230.23      230.24      6.18 o 
   6   2   0      107.18      117.88      5.90 o 
   7   2   0      339.50      331.93      8.60 o 
   8   2   0       67.77       67.74      7.66 o 
   9   2   0      126.54      130.83     10.11 o 
  10   2   0       16.97        7.83      5.59 o 
  11   2   0        7.03       11.42      6.06 o 
  12   2   0        2.83       14.56      6.71 o 
   1   3   0      672.66      662.29      9.89 o 
   2   3   0      315.24      282.43      6.79 o 
   3   3   0       81.74       74.01      5.42 o 
   4   3   0       35.12       43.21      4.38 o 
   5   3   0      107.78      117.92      5.70 o 
   6   3   0       32.59       37.84      4.51 o 
   7   3   0       49.79       50.82      5.46 o 
   8   3   0      389.05      404.38     11.25 o 
   9   3   0      439.05      426.38     13.99 o 
  10   3   0       92.34       83.65      8.99 o 
  11   3   0       58.08       52.04     10.96 o 
  12   3   0        2.62       16.15      8.88 o 
   0   4   0     1158.66     1093.19     30.88 o 
   1   4   0        7.41        4.38      2.22 o 
   2   4   0     1375.58     1278.17     17.66 o 
   3   4   0      851.74      917.63     10.50 o 
   4   4   0      671.95      635.96     10.61 o 
   5   4   0      355.89      325.62      7.94 o 
   6   4   0       35.23       39.45      4.67 o 
   7   4   0      189.02      175.19      7.58 o 
   8   4   0     1078.74     1028.54     19.93 o 
   9   4   0       72.54       83.88      9.30 o 
  10   4   0        6.63        4.31      6.43 o 
  11   4   0      219.64      220.97     12.78 o 
  12   4   0        8.33       21.68      8.24 o 
   1   5   0     1743.93     1685.70     17.30 o 
   2   5   0       26.12       36.16      4.42 o 
   3   5   0     1387.55     1438.38     15.79 o 
   4   5   0      282.79      316.16      9.00 o 
   5   5   0        0.01       -1.20      2.90 o 
   6   5   0        0.20       -2.90      3.04 o 
   7   5   0      999.71      962.10     17.78 o 
   8   5   0      134.69      144.64      8.49 o 
   9   5   0      651.22      652.62     21.38 o 
  10   5   0       32.41       33.87      7.47 o 
  11   5   0        0.78       20.08      7.81 o 
  12   5   0       26.36       26.80      9.42 o 
   0   6   0      594.33      660.74     23.18 o 
   1   6   0      173.60      180.22      6.55 o 
   2   6   0      786.76      783.23     10.71 o 
   3   6   0      567.73      586.93      9.11 o 
   4   6   0     1137.48     1145.21     15.92 o 
   5   6   0      110.09      112.34      4.99 o 
   6   6   0       16.51       10.89      4.84 o 
   7   6   0        1.65        0.49      5.74 o 
   8   6   0       81.52       83.79      8.36 o 
   9   6   0       92.65       94.17     13.55 o 
  10   6   0      179.09      168.96     12.18 o 
  11   6   0      296.97      309.90     18.33 o 
  12   6   0        2.56       13.61      8.44 o 
   1   7   0      552.86      537.07     10.75 o 
   2   7   0     1175.48     1246.67     17.77 o 
   3   7   0     1502.12     1560.77     19.52 o 
   4   7   0      150.37      150.16      6.69 o 
   5   7   0      106.57       88.25      5.69 o 
   6   7   0        2.67        2.55      3.82 o 
   7   7   0      159.62      162.90      8.22 o 
   8   7   0      161.58      144.60     10.49 o 
   9   7   0      802.86      779.20     19.64 o 
  10   7   0       71.95       62.74      9.07 o 
  11   7   0       59.24       55.03     10.16 o 
  12   7   0      170.37      171.78     21.26 o 
   0   8   0       29.14       31.87      6.53 o 
   1   8   0      303.76      316.19      9.41 o 
   2   8   0      559.89      571.17     11.97 o 
   3   8   0      860.30      822.33     14.47 o 
   4   8   0       82.43       94.52      6.95 o 
   5   8   0        0.03        1.64      4.01 o 
   6   8   0      247.43      250.75     10.89 o 
   7   8   0       74.05       73.95      7.35 o 
   8   8   0      536.95      550.96     16.63 o 
   9   8   0      513.88      515.59     16.95 o 
  10   8   0       13.96       19.93      9.32 o 
  11   8   0       65.93       73.82     11.63 o 
   1   9   0      184.44      202.10      8.37 o 
   2   9   0     1062.98     1094.59     17.26 o 
   3   9   0      243.31      229.51     15.76 o 
   4   9   0       25.85       19.66      5.43 o 
   5   9   0       36.62       38.23      7.02 o 
   6   9   0      184.59      198.98     13.99 o 
   7   9   0        4.22       11.91      4.70 o 
   8   9   0        1.71        6.45      5.81 o 
   9   9   0       48.19       40.20      8.38 o 
  10   9   0       23.02       31.26      9.42 o 
  11   9   0       11.14       20.30     19.26 o 
   0  10   0        6.42       17.65      7.79 o 
   1  10   0      450.02      426.14     11.47 o 
   2  10   0       94.32       87.90      6.83 o 
   3  10   0      280.32      259.43     15.70 o 
   4  10   0        0.40       -1.43      5.21 o 
   5  10   0      140.84      170.86     11.94 o 
   6  10   0      271.14      258.84     12.67 o 
   7  10   0      223.73      206.39     17.66 o 
   8  10   0       35.61       25.13     13.69 o 
   9  10   0       84.95       95.59     13.79 o 
  10  10   0        0.09       16.46     12.29 o 
  11  10   0       28.46       52.27     18.14 o 
   1  11   0      423.03      390.24     11.81 o 
   2  11   0       75.06       81.05     10.62 o 
   3  11   0       34.48       43.82      9.55 o 
   4  11   0       16.87       13.69      6.10 o 
   5  11   0       85.60       71.01      8.83 o 
   6  11   0        0.17       12.00      5.55 o 
   7  11   0       34.92       22.79      9.49 o 
   8  11   0       26.86       43.23     22.58 o 
   9  11   0        0.12        5.56     13.47 o 
  10  11   0        5.43       23.15     14.10 o 
   0  12   0      121.80      129.61     13.17 o 
   1  12   0       40.15       47.88      8.24 o 
   2  12   0      153.70      177.49     14.52 o 
   3  12   0       54.96       65.99     19.55 o 
   4  12   0      126.06      116.16     10.61 o 
   5  12   0       31.76       43.60      8.99 o 
   6  12   0      163.43      154.42     12.25 o 
   7  12   0      494.82      434.17     21.07 o 
   8  12   0       12.45       11.61     16.24 o 
   9  12   0        1.24        5.45     12.57 o 
  10  12   0       40.87       74.20     27.97 o 
   1  13   0     2858.72     2677.40     53.03 o 
   2  13   0        1.28       -0.13      6.69 o 
   3  13   0      112.21       98.41     12.64 o 
   4  13   0        1.05       -4.07      5.30 o 
   5  13   0        3.14       -2.69      7.20 o 
   6  13   0       12.36        5.16      6.09 o 
   7  13   0        8.21        5.07     11.30 o 
   8  13   0       34.06       49.33     16.95 o 
   9  13   0      117.47      151.42     49.69 o 
  10  13   0       96.69      139.38     58.90 o 
   0  14   0     2176.52     2087.16     65.64 o 
   1  14   0        7.76       17.27     12.89 o 
   2  14   0      711.06      727.77     22.68 o 
   3  14   0       63.95       65.97     20.92 o 
   4  14   0       55.15       47.38      7.56 o 
   5  14   0      264.75      243.21     15.38 o 
   6  14   0       32.02       32.02     11.96 o 
   7  14   0       87.32       90.69     14.42 o 
   8  14   0        0.58       44.14     20.24 o 
   9  14   0       10.53       15.74     15.25 o 
   1  15   0      158.24      162.82     30.76 o 
   2  15   0      369.61      344.77     24.59 o 
   3  15   0      141.32      162.01     15.05 o 
   4  15   0        4.00       -0.24      5.79 o 
   5  15   0      118.39      142.33     12.68 o 
   6  15   0       83.12       60.35     24.15 o 
   7  15   0       30.65       45.64     21.12 o 
   8  15   0        0.69       35.36     36.82 o 
   0  16   0        1.57       27.72     16.91 o 
   1  16   0      184.20      210.28     21.71 o 
   2  16   0       44.53       30.64     12.75 o 
   3  16   0        4.61        2.72      9.51 o 
   4  16   0        0.83       -5.74      8.57 o 
   5  16   0      145.73      115.68     16.26 o 
   6  16   0       19.85       14.78      9.73 o 
   7  16   0       26.02       31.87     24.76 o 
   8  16   0        4.24       31.23     36.40 o 
   1  17   0        1.90       15.19     19.36 o 
   2  17   0        9.46        5.07     10.92 o 
   3  17   0       21.18       35.46     12.21 o 
   4  17   0       63.33       76.29     11.91 o 
   5  17   0       96.66       97.91     13.28 o 
   6  17   0       15.70       52.55     13.83 o 
   7  17   0       35.10      114.42     29.86 o 
   0  18   0       12.10        4.88     17.00 o 
   1  18   0        0.03       -6.83     10.60 o 
   2  18   0      291.26      381.46     27.61 o 
   3  18   0       24.68       17.95      8.83 o 
   4  18   0       57.23       86.52     24.67 o 
   5  18   0        1.82       -4.52      7.13 o 
   6  18   0       38.50       48.07     14.89 o 
   1  19   0        0.08        6.57     11.90 o 
   2  19   0        8.32       -1.39     11.23 o 
   3  19   0       20.45       24.92     10.01 o 
   4  19   0       22.10       19.07      9.36 o 
   0  20   0       24.74       29.60     21.40 o 
   1  20   0        4.72       24.52     19.78 o 
   2  20   0       77.99      136.52     21.69 o 
   3  20   0       12.98        8.78      9.46 o 
 -13   1   1       57.83       92.05     28.83 o 
 -12   1   1       43.51       44.21     10.94 o 
 -11   1   1      148.91      138.88     12.18 o 
 -10   1   1       10.28       15.81      4.91 o 
  -9   1   1       45.96       50.40      7.60 o 
  -8   1   1        7.11        1.26      2.38 o 
  -7   1   1      963.02     1025.33     15.77 o 
  -6   1   1     3035.75     3171.13     26.77 o 
  -5   1   1     3088.92     3323.21     22.23 o 
  -4   1   1      366.99      383.37      5.89 o 
  -3   1   1      311.58      309.09     10.24 o 
  -2   1   1      259.16      235.22     17.02 o 
  -1   1   1     1522.48     1447.70     12.82 o 
   0   1   1     1947.12     1923.15     13.21 o 
   1   1   1      290.95      243.81      4.42 o 
   2   1   1     2970.62     2990.32     20.30 o 
   3   1   1      400.84      393.09      9.62 o 
   4   1   1      412.93      405.90      8.60 o 
   5   1   1       25.97       22.64      4.84 o 
   6   1   1      700.94      797.77     14.01 o 
   7   1   1      280.65      287.99      9.90 o 
   8   1   1      791.48      803.29     16.46 o 
   9   1   1       17.40       13.23      5.03 o 
  10   1   1       13.99       18.91      5.70 o 
  11   1   1       11.00       15.03      6.85 o 
  12   1   1       28.03       44.68      7.26 o 
 -13   2   1       67.25      107.96     26.35 o 
 -12   2   1       59.86       54.89      8.29 o 
 -11   2   1        8.08       11.63      5.54 o 
 -10   2   1      119.53      120.13     10.72 o 
  -9   2   1        0.59       -6.31      4.48 o 
  -8   2   1       39.13       38.59      6.18 o 
  -7   2   1      200.41      179.39      6.59 o 
  -6   2   1      908.01      919.11     11.72 o 
  -5   2   1       81.56       93.33      6.06 o 
  -4   2   1     2986.07     3026.48     21.56 o 
  -3   2   1        1.27       -2.46      1.74 o 
  -2   2   1       34.94       60.88      4.76 o 
  -1   2   1     8439.58     8077.61     61.40 o 
   0   2   1      523.41      494.64      5.76 o 
   1   2   1       93.88       99.95      3.76 o 
   2   2   1      504.25      478.36      8.69 o 
   3   2   1      533.66      499.63      9.63 o 
   4   2   1       32.94       28.21      5.37 o 
   5   2   1      644.80      692.26     13.08 o 
   6   2   1        7.28        7.35      4.01 o 
   7   2   1      415.65      432.58     14.37 o 
   8   2   1        3.03        1.51      6.84 o 
   9   2   1      184.46      184.03      9.70 o 
  10   2   1      234.16      229.71     11.99 o 
  11   2   1        0.72       15.26     10.94 o 
  12   2   1        3.87       17.56      6.76 o 
 -13   3   1        0.01       10.65     13.08 o 
 -12   3   1       34.81       39.34     11.45 o 
 -11   3   1       83.25      103.55     13.12 o 
 -10   3   1        1.01        9.36      5.36 o 
  -9   3   1      745.29      717.42     16.15 o 
  -8   3   1        8.69        5.89      5.39 o 
  -7   3   1        0.12       -2.09      2.81 o 
  -6   3   1        0.42       -2.24      2.50 o 
  -5   3   1     1471.19     1514.06     18.56 o 
  -4   3   1      223.61      223.97      4.92 o 
  -3   3   1        4.58        0.22      1.95 o 
  -2   3   1      338.48      312.57     11.92 o 
  -1   3   1      226.44      221.95     12.37 o 
   0   3   1        5.55        3.94      2.36 o 
   1   3   1      246.55      248.78      5.61 o 
   2   3   1     2504.18     2396.11     17.09 o 
   3   3   1     2980.02     2793.88     52.03 o 
   4   3   1      364.98      340.83      7.32 o 
   5   3   1      252.86      269.04      7.35 o 
   6   3   1     1952.29     1953.18     20.37 o 
   7   3   1       85.22       98.78      6.89 o 
   8   3   1        6.20        9.66      5.24 o 
   9   3   1       47.03       43.89      5.78 o 
  10   3   1      490.20      500.85     17.31 o 
  11   3   1        3.18        0.79      6.12 o 
  12   3   1       28.39       32.51      7.83 o 
 -13   4   1        9.30        1.31     12.39 o 
 -12   4   1       76.60       82.13     16.04 o 
 -11   4   1       30.19       27.99      7.99 o 
 -10   4   1        9.67       17.46      6.67 o 
  -9   4   1      191.49      195.40     11.22 o 
  -8   4   1      250.94      246.21     10.93 o 
  -7   4   1       10.99       10.99      4.19 o 
  -6   4   1        9.92       12.57      3.15 o 
  -5   4   1        5.55        1.63      4.08 o 
  -4   4   1     1749.87     1729.79     12.75 o 
  -3   4   1      173.90      166.35      7.83 o 
  -2   4   1     4782.43     4652.18     30.92 o 
  -1   4   1      158.80      131.35      6.84 o 
   0   4   1       13.00       28.65      3.96 o 
   1   4   1       80.05      103.05      4.63 o 
   2   4   1       28.08       26.47      3.03 o 
   3   4   1     2699.92     2695.49     22.03 o 
   4   4   1       63.52       66.96      5.01 o 
   5   4   1      115.69      122.47      6.27 o 
   6   4   1      351.88      343.67      9.02 o 
   7   4   1      127.64      146.69      8.09 o 
   8   4   1        4.87        1.03      5.07 o 
   9   4   1       42.58       34.63      8.09 o 
  10   4   1       27.42       30.85      7.32 o 
  11   4   1        8.03       16.61      6.50 o 
  12   4   1        0.54       10.71      8.72 o 
 -12   5   1       19.82       22.79     17.19 o 
 -11   5   1        0.10        4.28      7.11 o 
 -10   5   1        1.66        3.37      5.69 o 
  -9   5   1     1231.54     1181.96     22.53 o 
  -8   5   1       83.54       75.76      7.76 o 
  -7   5   1       50.66       52.19      6.09 o 
  -6   5   1      137.40      144.64      5.97 o 
  -5   5   1       58.98       70.04      4.19 o 
  -4   5   1       64.56       71.85      4.14 o 
  -3   5   1     3778.43     3696.35     45.37 o 
  -2   5   1      252.80      230.44      6.71 o 
  -1   5   1     4534.67     4498.44     48.52 o 
   0   5   1      349.73      337.64      8.79 o 
   1   5   1      508.16      522.12      8.32 o 
   2   5   1     3648.73     3560.97     26.17 o 
   3   5   1      203.60      181.97      5.79 o 
   4   5   1      914.14      927.79     13.86 o 
   5   5   1      297.72      276.13      9.47 o 
   6   5   1        3.79        2.83      3.74 o 
   7   5   1      107.96      109.97      8.14 o 
   8   5   1       66.32       65.40      6.88 o 
   9   5   1       23.36       25.04      6.87 o 
  10   5   1      519.36      510.94     16.90 o 
  11   5   1       27.03       32.58      8.08 o 
  12   5   1       13.79       16.52      9.42 o 
 -12   6   1        2.63       33.10     20.75 o 
 -11   6   1       26.87       27.42      8.19 o 
 -10   6   1      164.80      192.92     13.60 o 
  -9   6   1       27.27       37.74      7.38 o 
  -8   6   1     1081.01     1023.55     18.17 o 
  -7   6   1       33.97       35.16      3.60 o 
  -6   6   1       45.42       51.39      4.18 o 
  -5   6   1       25.23       21.88      3.20 o 
  -4   6   1      247.14      253.89      6.18 o 
  -3   6   1     3193.66     3269.55     47.80 o 
  -2   6   1      381.89      383.14     11.27 o 
  -1   6   1        1.58        8.69      4.73 o 
   0   6   1      478.72      468.97     10.51 o 
   1   6   1       91.75       83.93      6.25 o 
   2   6   1      174.93      185.35      6.07 o 
   3   6   1      146.99      172.76      6.25 o 
   4   6   1     1289.32     1349.20     17.68 o 
   5   6   1      178.37      170.31      9.41 o 
   6   6   1       16.84        9.55      4.50 o 
   7   6   1       24.65       26.89      5.36 o 
   8   6   1       10.99       10.33      4.72 o 
   9   6   1      264.00      257.93     12.78 o 
  10   6   1       52.18       43.53      8.10 o 
  11   6   1      143.31      155.83     13.87 o 
  12   6   1       18.66       22.76     10.83 o 
 -12   7   1        0.23       19.20     28.05 o 
 -11   7   1       48.77       64.55     12.73 o 
 -10   7   1       12.07       12.38      7.43 o 
  -9   7   1       24.97       18.96      7.29 o 
  -8   7   1      164.38      168.66     10.94 o 
  -7   7   1      262.24      255.39      8.53 o 
  -6   7   1        3.18        2.72      6.20 o 
  -5   7   1        0.09       -2.20      2.18 o 
  -4   7   1       42.91       57.80      4.54 o 
  -3   7   1      859.65      914.24     15.71 o 
  -2   7   1       74.75       74.20      7.38 o 
  -1   7   1       46.63       73.72      7.22 o 
   0   7   1      108.17      107.32      6.86 o 
   1   7   1      174.66      162.71     10.20 o 
   2   7   1      257.56      273.89      8.65 o 
   3   7   1       36.45       49.15      4.17 o 
   4   7   1       64.00       84.07      6.52 o 
   5   7   1        9.73        5.80      3.97 o 
   6   7   1        8.35        7.71      5.15 o 
   7   7   1        0.39       -1.55      3.81 o 
   8   7   1       51.83       59.62      6.81 o 
   9   7   1        5.86       15.48      6.95 o 
  10   7   1        2.50        6.38      6.85 o 
  11   7   1       20.45       43.94     12.53 o 
 -12   8   1       24.60       49.19     27.39 o 
 -11   8   1       44.69       57.51     30.31 o 
 -10   8   1      352.06      334.66     44.53 o 
  -9   8   1       14.23        7.69     12.09 o 
  -8   8   1     1236.66     1188.92     36.43 o 
  -7   8   1      145.67      134.60     19.24 o 
  -6   8   1       50.48       48.44      6.21 o 
  -5   8   1        4.17        4.58      2.50 o 
  -4   8   1      392.50      385.39     10.36 o 
  -3   8   1      111.79      156.61     11.26 o 
  -2   8   1        0.32        0.02      3.00 o 
  -1   8   1       15.82       10.41      4.86 o 
   0   8   1      311.40      287.69      9.66 o 
   1   8   1      241.44      235.28      9.19 o 
   2   8   1       26.38       29.44      4.54 o 
   3   8   1       25.89       18.83      4.29 o 
   4   8   1       18.85       28.06      4.39 o 
   5   8   1       59.87       44.46      5.09 o 
   6   8   1       34.69       38.31      6.45 o 
   7   8   1       22.39       14.32      5.25 o 
   8   8   1       91.91       81.12     11.05 o 
   9   8   1      535.12      561.47     18.76 o 
  10   8   1       47.28       53.07     12.72 o 
  11   8   1      174.72      178.24     17.22 o 
 -12   9   1       23.17       44.22     27.06 o 
 -11   9   1      126.31      156.21     24.25 o 
 -10   9   1        3.23       -6.30     12.53 o 
  -9   9   1       79.96       51.44     16.07 o 
  -8   9   1      142.33      148.78     14.67 o 
  -7   9   1      474.51      455.17     27.06 o 
  -6   9   1       55.02       59.15      7.23 o 
  -5   9   1       20.74       20.93      6.58 o 
  -4   9   1      167.24      178.57     12.52 o 
  -3   9   1      136.59      118.63     10.98 o 
  -2   9   1       46.27       51.94      7.84 o 
  -1   9   1     2046.80     2077.71     30.22 o 
   0   9   1      200.23      170.92      9.38 o 
   1   9   1      251.82      233.15     10.31 o 
   2   9   1     1080.84     1061.40     16.81 o 
   3   9   1      278.57      257.10     10.38 o 
   4   9   1        1.51        5.73      3.88 o 
   5   9   1      401.61      364.27     11.84 o 
   6   9   1        3.15        2.23      6.72 o 
   7   9   1       27.31       17.19      6.03 o 
   8   9   1      144.90      156.84     14.12 o 
   9   9   1       13.26       14.36      8.26 o 
  10   9   1       10.85       18.13      7.93 o 
  11   9   1        4.70       17.79     15.68 o 
 -11  10   1        8.55       25.61     14.79 o 
 -10  10   1       33.65       67.44     22.46 o 
  -9  10   1        8.53       14.49     24.53 o 
  -8  10   1      894.36      857.81     42.02 o 
  -7  10   1      429.82      383.47     18.12 o 
  -6  10   1       83.24       71.98      7.90 o 
  -5  10   1       29.62       47.12      7.10 o 
  -4  10   1      383.42      363.24     23.70 o 
  -3  10   1       26.41       23.21      8.52 o 
  -2  10   1      179.66      188.41     13.10 o 
  -1  10   1       91.42      108.74      6.74 o 
   0  10   1        1.15       -0.48      3.67 o 
   1  10   1       30.88       39.09      6.41 o 
   2  10   1      106.62      114.80      7.95 o 
   3  10   1        0.22       -0.32      3.69 o 
   4  10   1      123.47      111.66      7.86 o 
   5  10   1      131.41      152.59     11.93 o 
   6  10   1        8.91        7.30      4.39 o 
   7  10   1        2.66        2.08      4.25 o 
   8  10   1      108.48      107.49     11.24 o 
   9  10   1      336.35      370.62     17.21 o 
  10  10   1        4.98        2.34      8.91 o 
 -11  11   1      198.45      265.04     31.44 o 
 -10  11   1        9.94       28.59     38.50 o 
  -9  11   1      114.13      137.93     22.42 o 
  -8  11   1       47.65       42.51     17.43 o 
  -7  11   1      319.71      295.00     30.19 o 
  -6  11   1       28.11       19.87      6.02 o 
  -5  11   1       75.67       71.36      9.90 o 
  -4  11   1       13.42       14.40      8.21 o 
  -3  11   1      137.01      105.72     17.38 o 
  -2  11   1       77.61       77.67     14.03 o 
  -1  11   1      115.72      139.55     11.90 o 
   0  11   1      148.15      153.78      9.43 o 
   1  11   1      559.02      533.90     14.67 o 
   2  11   1      752.20      724.89     19.51 o 
   3  11   1       95.05       89.86      9.49 o 
   4  11   1       35.47       24.71      7.91 o 
   5  11   1       79.68       90.84     10.16 o 
   6  11   1      103.40       99.01     12.03 o 
   7  11   1      227.23      212.29     18.66 o 
   8  11   1      661.29      664.23     23.47 o 
   9  11   1      123.42      160.39     13.78 o 
  10  11   1       35.26       28.91     10.04 o 
 -10  12   1       17.26       43.35     20.10 o 
  -9  12   1        1.51       -0.12     23.97 o 
  -8  12   1        3.44       20.72     13.51 o 
  -7  12   1        9.30       11.77      8.40 o 
  -6  12   1      436.50      364.22     13.93 o 
  -5  12   1      168.48      140.81     11.18 o 
  -4  12   1        9.38        6.31      6.65 o 
  -3  12   1        0.85        5.28      7.52 o 
  -2  12   1       28.39       26.31      8.20 o 
  -1  12   1      792.42      779.87     21.66 o 
   0  12   1      713.95      673.45     15.92 o 
   1  12   1      606.32      577.97     15.55 o 
   2  12   1      427.34      384.18     17.96 o 
   3  12   1       92.45       89.22     13.60 o 
   4  12   1        0.01        4.51      5.75 o 
   5  12   1        2.14        0.61      5.92 o 
   6  12   1      123.90       99.77     13.10 o 
   7  12   1      152.66      148.61     13.06 o 
   8  12   1       67.74       94.57     19.28 o 
   9  12   1       67.76       88.86     14.84 o 
  10  12   1        9.82        8.18     39.50 o 
 -10  13   1        9.43       21.19     16.06 o 
  -9  13   1        9.28       13.74     13.72 o 
  -8  13   1       54.24       73.34     18.04 o 
  -7  13   1       33.42       50.24     12.15 o 
  -6  13   1      157.07      137.05     11.20 o 
  -5  13   1        6.43        2.05      6.51 o 
  -4  13   1       22.14       12.52      8.64 o 
  -3  13   1        1.58        9.01      7.56 o 
  -2  13   1       48.88       43.84      9.65 o 
  -1  13   1      137.35      146.71     13.32 o 
   0  13   1      854.61      844.08     22.74 o 
   1  13   1     1519.82     1358.73     36.85 o 
   2  13   1       88.17       89.95     12.64 o 
   3  13   1       28.60       19.34      6.90 o 
   4  13   1        6.68        6.08      5.59 o 
   5  13   1        2.00       11.26      6.05 o 
   6  13   1       18.51       18.71      7.56 o 
   7  13   1      172.89      128.59     17.95 o 
   8  13   1        0.17        8.37     12.71 o 
   9  13   1       34.24       47.02     22.69 o 
  -9  14   1       18.52       66.28     19.09 o 
  -8  14   1        3.27       15.82     25.76 o 
  -7  14   1      178.93      199.13     47.59 o 
  -6  14   1      231.23      216.51     14.45 o 
  -5  14   1        0.23        7.78      5.94 o 
  -4  14   1      141.71      153.25     20.26 o 
  -3  14   1       18.53       22.59      8.44 o 
  -2  14   1       54.64       64.71     10.29 o 
  -1  14   1      252.42      267.53     15.60 o 
   0  14   1      780.52      758.31     28.95 o 
   1  14   1      695.63      643.62     34.61 o 
   2  14   1      118.09      177.39     23.85 o 
   3  14   1        6.01        4.34      6.80 o 
   4  14   1       41.97       55.27      8.30 o 
   5  14   1      100.03      110.65     18.09 o 
   6  14   1        0.08        1.80      5.96 o 
   7  14   1       39.90       25.47     14.17 o 
   8  14   1        0.01       -5.99     12.06 o 
   9  14   1       61.20      108.99     37.59 o 
  -9  15   1       19.87       66.16     25.83 o 
  -8  15   1        6.70       46.66     28.36 o 
  -7  15   1       36.12       66.43     32.61 o 
  -6  15   1       98.76      107.11     14.12 o 
  -5  15   1        0.42        3.02      4.38 o 
  -4  15   1       77.22       66.88     11.67 o 
  -3  15   1       18.80       18.65      8.31 o 
  -2  15   1        0.00       -7.58      7.98 o 
  -1  15   1      251.45      281.55     31.78 o 
   0  15   1      945.10      911.88     32.56 o 
   1  15   1      130.70      160.40     19.12 o 
   2  15   1        1.42       -2.49      9.72 o 
   3  15   1       17.41       17.74      7.64 o 
   4  15   1        0.16        8.79      6.43 o 
   5  15   1        4.58        7.36      6.10 o 
   6  15   1       10.47       16.38     10.26 o 
   7  15   1        8.85       27.61     25.63 o 
   8  15   1      173.27      253.52    115.70 o 
  -8  16   1       83.08      187.97     26.35 o 
  -7  16   1       14.70       29.04     30.46 o 
  -6  16   1        8.60       15.61      8.96 o 
  -5  16   1       33.24       31.70      9.52 o 
  -4  16   1      174.33      167.00     21.61 o 
  -3  16   1       19.66       26.44     11.42 o 
  -2  16   1        9.80       21.46     10.18 o 
  -1  16   1        1.83       -0.17     15.29 o 
   0  16   1        0.49       -0.25      9.95 o 
   1  16   1       10.28        3.09      9.92 o 
   2  16   1        5.82        7.17      7.60 o 
   3  16   1        0.37       -4.41      6.29 o 
   4  16   1        0.14        1.48      6.64 o 
   5  16   1       44.34       51.57      9.33 o 
   6  16   1        2.36       20.52     14.43 o 
   7  16   1       14.87       42.00     19.32 o 
  -7  17   1        3.29        2.80     41.60 o 
  -6  17   1        6.43       22.19     16.84 o 
  -5  17   1      107.96      118.86     19.36 o 
  -4  17   1        0.13       13.07     14.94 o 
  -3  17   1       74.09       92.22     16.15 o 
  -2  17   1        4.23        2.06     19.25 o 
  -1  17   1        0.00       -3.39      9.68 o 
   0  17   1       51.57       61.41     15.34 o 
   1  17   1       65.61       84.53     17.81 o 
   2  17   1       10.52       -0.03      7.29 o 
   3  17   1       28.15       16.77      8.65 o 
   4  17   1      250.19      251.03     33.71 o 
   5  17   1       48.30       59.14     10.80 o 
   6  17   1      150.64      169.50     16.66 o 
  -6  18   1       22.41      -11.92      8.35 o 
  -5  18   1       10.82       11.81      8.09 o 
  -4  18   1      286.26      338.38     25.39 o 
  -3  18   1        0.28       -6.19     10.07 o 
  -2  18   1       31.27       39.29     13.15 o 
  -1  18   1       17.52        4.53     11.26 o 
   0  18   1        1.09       -0.94     11.08 o 
   1  18   1        2.76        8.86     12.26 o 
   2  18   1       35.76       45.16     11.42 o 
   3  18   1       38.58       34.25      9.94 o 
   4  18   1        0.58      -11.16      7.29 o 
   5  18   1      123.82      172.12     17.23 o 
  -5  19   1        2.06        4.32     17.09 o 
  -4  19   1       70.92       91.24     16.32 o 
  -3  19   1       96.25      168.66     22.39 o 
  -2  19   1       84.38      109.99     34.89 o 
  -1  19   1       98.98      129.60     20.35 o 
   0  19   1       38.54       29.62     28.55 o 
   1  19   1        0.34        5.27     12.36 o 
   2  19   1       97.04       94.88     17.03 o 
   3  19   1       60.02       68.57     12.39 o 
   4  19   1      139.38      127.77     15.63 o 
  -3  20   1      204.72      252.56     26.65 o 
  -2  20   1       22.54       33.80     15.05 o 
  -1  20   1        5.85       20.05     13.38 o 
   0  20   1       20.07       24.19     14.06 o 
   1  20   1       24.35       29.73     14.90 o 
   2  20   1        0.39       -0.77      9.19 o 
 -13   0   2        6.06      105.76     39.94 o 
 -12   0   2       10.36       18.67     22.08 o 
 -11   0   2      796.50      644.44     52.49 o 
 -10   0   2       33.17       35.44      9.01 o 
  -9   0   2        9.08       14.40      6.03 o 
  -8   0   2      165.09      160.40     15.02 o 
  -7   0   2     1664.00     1704.53     23.31 o 
  -6   0   2      219.37      168.40     19.95 o 
  -5   0   2      233.73      232.67      8.27 o 
  -4   0   2       94.56      115.39      7.30 o 
  -3   0   2      473.61      491.53     11.66 o 
  -2   0   2      661.65      534.24     10.45 o 
  -1   0   2      619.44      603.00      9.68 o 
   0   0   2      331.96      301.88      6.34 o 
   1   0   2   102289.08   101116.90    543.91 o 
   2   0   2     2098.43     1909.61     21.94 o 
   3   0   2      172.14      170.26     10.67 o 
   4   0   2      236.34      209.61     13.57 o 
   5   0   2       95.00       86.02     11.98 o 
   6   0   2        0.66       -1.82      5.01 o 
   7   0   2       86.80       92.08     11.64 o 
   8   0   2      592.43      610.35     22.53 o 
   9   0   2      121.77      114.71     14.06 o 
  10   0   2      174.04      153.92     16.35 o 
  11   0   2       98.26      124.01     21.87 o 
  12   0   2      136.90      118.67     15.84 o 
 -13   1   2        3.60       96.50     24.07 o 
 -12   1   2        2.68       10.70     11.15 o 
 -11   1   2        1.29        8.66      8.07 o 
 -10   1   2       66.23       80.42      7.36 o 
  -9   1   2       99.92       86.48      6.43 o 
  -8   1   2       38.88       26.62      4.38 o 
  -7   1   2       12.02       16.74      4.38 o 
  -6   1   2       16.61       16.42      2.82 o 
  -5   1   2      103.06       96.00      3.96 o 
  -4   1   2      338.76      367.37      7.44 o 
  -3   1   2      754.75      742.74     12.94 o 
  -2   1   2     1642.44     1630.01     16.13 o 
  -1   1   2     7664.70     7572.13     54.65 o 
   0   1   2     1457.50     1502.69     10.25 o 
   1   1   2     4239.24     4137.04     23.23 o 
   2   1   2     1690.56     1704.74     14.63 o 
   3   1   2      237.67      228.55     10.61 o 
   4   1   2     1952.87     1910.88     20.42 o 
   5   1   2      112.63      136.42      8.11 o 
   6   1   2        0.35        3.81      3.89 o 
   7   1   2      106.10      120.19     12.07 o 
   8   1   2      168.17      184.06     11.45 o 
   9   1   2      158.09      154.06     11.05 o 
  10   1   2        8.02        7.14      5.87 o 
  11   1   2       10.59       12.13     10.74 o 
  12   1   2        0.01       20.96      8.29 o 
 -13   2   2        3.10      111.38     25.96 o 
 -12   2   2       38.71      126.47     25.18 o 
 -11   2   2       10.35        6.69      7.89 o 
 -10   2   2       12.08        9.10      5.28 o 
  -9   2   2       34.33       28.50      5.29 o 
  -8   2   2       75.56       87.49      6.85 o 
  -7   2   2        2.32       -1.04      3.30 o 
  -6   2   2      485.43      482.56     14.60 o 
  -5   2   2       69.68       81.30      6.40 o 
  -4   2   2      236.56      238.45      9.41 o 
  -3   2   2       50.17       69.23      7.06 o 
  -2   2   2        0.33       -0.12      1.46 o 
  -1   2   2      497.87      566.75      8.07 o 
   0   2   2     6945.85     6948.66     27.96 o 
   1   2   2    11196.14    10768.13     81.14 o 
   2   2   2      630.71      668.50     10.44 o 
   3   2   2      729.96      712.33     10.83 o 
   4   2   2       80.59      100.69      7.18 o 
   5   2   2       19.09       21.29      4.39 o 
   6   2   2        0.03        3.05      3.85 o 
   7   2   2      147.26      155.43      9.90 o 
   8   2   2      170.67      195.86     11.80 o 
   9   2   2       96.01       95.36      8.24 o 
  10   2   2       52.62       51.96      7.11 o 
  11   2   2        1.72       10.43      7.29 o 
 -13   3   2        8.03       18.82     28.91 o 
 -12   3   2       39.88      115.64     25.50 o 
 -11   3   2       67.37       62.65     10.96 o 
 -10   3   2      225.09      210.49     13.14 o 
  -9   3   2      248.08      238.26     13.10 o 
  -8   3   2      496.76      479.31     11.54 o 
  -7   3   2       85.21       89.74      5.93 o 
  -6   3   2       54.54       60.00      9.25 o 
  -5   3   2        7.49       10.27      3.26 o 
  -4   3   2       25.78       31.69      4.20 o 
  -3   3   2       34.79       37.78      3.86 o 
  -2   3   2      126.76      117.02      5.21 o 
  -1   3   2       19.39       16.73      2.44 o 
   0   3   2     3769.86     3627.80     19.22 o 
   1   3   2     1792.75     1723.29     16.05 o 
   2   3   2      241.66      213.49      6.10 o 
   3   3   2      117.75      118.83      6.44 o 
   4   3   2       24.56       24.17      4.17 o 
   5   3   2      144.89      154.73      8.59 o 
   6   3   2       46.46       45.38      6.10 o 
   7   3   2       59.64       57.85      6.81 o 
   8   3   2       81.50       96.43      7.78 o 
   9   3   2      245.80      242.31     11.79 o 
  10   3   2      163.05      148.71     11.09 o 
  11   3   2        7.00        8.80      7.00 o 
 -13   4   2        0.76       60.19     37.02 o 
 -12   4   2        9.92       21.06      6.69 o 
 -11   4   2       47.86       74.46     18.91 o 
 -10   4   2      265.28      243.17     19.21 o 
  -9   4   2       46.27       56.59      7.21 o 
  -8   4   2      201.27      209.00     15.06 o 
  -7   4   2     1521.67     1482.13     20.44 o 
  -6   4   2      328.43      329.08     12.96 o 
  -5   4   2       92.07      105.72      5.29 o 
  -4   4   2      684.48      654.92      9.60 o 
  -3   4   2     1107.19     1081.30     14.17 o 
  -2   4   2      510.65      549.64      8.05 o 
  -1   4   2      983.53      983.85      9.68 o 
   0   4   2      727.20      772.64      9.32 o 
   1   4   2        0.89        2.16      2.17 o 
   2   4   2       47.25       46.55      3.51 o 
   3   4   2      176.95      173.66      5.99 o 
   4   4   2      942.38      933.89     13.07 o 
   5   4   2       83.29       89.50      6.61 o 
   6   4   2      267.30      266.42      9.15 o 
   7   4   2       25.21       22.93      5.04 o 
   8   4   2        6.72        6.83      6.33 o 
   9   4   2      219.79      223.50     11.27 o 
  10   4   2        0.00        6.79      5.76 o 
  11   4   2       20.96       18.53      7.89 o 
 -13   5   2        4.65       97.11     41.72 o 
 -12   5   2        5.44       11.16     27.56 o 
 -11   5   2        5.23       15.73     12.46 o 
 -10   5   2        3.07       12.34      5.41 o 
  -9   5   2      147.61      153.04     10.07 o 
  -8   5   2     2017.63     1887.64     37.15 o 
  -7   5   2      738.01      661.00     15.88 o 
  -6   5   2      577.10      562.73      8.66 o 
  -5   5   2      332.23      352.50      7.52 o 
  -4   5   2      296.14      269.24      7.14 o 
  -3   5   2        5.37        3.46      2.54 o 
  -2   5   2      646.35      708.02      8.16 o 
  -1   5   2        9.34        9.04      3.32 o 
   0   5   2     1602.48     1564.25     21.57 o 
   1   5   2       55.27       67.74      4.05 o 
   2   5   2      169.46      160.69      5.75 o 
   3   5   2      134.30      139.70      5.90 o 
   4   5   2      609.27      609.00     11.03 o 
   5   5   2      222.19      240.31      9.54 o 
   6   5   2        0.44       -0.13      3.39 o 
   7   5   2        2.00        1.92      4.18 o 
   8   5   2      358.92      378.56     11.50 o 
   9   5   2       59.24       59.83      7.63 o 
  10   5   2      211.98      232.29     15.20 o 
  11   5   2       32.63       44.64      9.04 o 
 -12   6   2       23.34       82.80     38.24 o 
 -11   6   2       18.77       33.50     13.29 o 
 -10   6   2      535.65      452.55     27.45 o 
  -9   6   2      688.64      677.66     30.32 o 
  -8   6   2       29.19       31.95      6.07 o 
  -7   6   2      223.27      219.65      9.00 o 
  -6   6   2       87.25       87.85      5.04 o 
  -5   6   2       64.22       73.16      4.42 o 
  -4   6   2       90.67       94.85      4.83 o 
  -3   6   2      714.39      730.94     12.52 o 
  -2   6   2       23.14       25.71      4.86 o 
  -1   6   2     2815.65     2809.05     28.62 o 
   0   6   2       51.59       59.93      4.61 o 
   1   6   2        5.19        4.22      2.61 o 
   2   6   2       25.15       25.69      3.77 o 
   3   6   2      324.89      329.37      8.31 o 
   4   6   2       45.54       55.93      4.93 o 
   5   6   2       12.21       11.63      4.61 o 
   6   6   2       37.33       37.91      6.19 o 
   7   6   2       18.51       20.86      5.63 o 
   8   6   2       94.95       91.10      8.24 o 
   9   6   2       43.69       42.10      7.04 o 
  10   6   2       49.29       57.91     14.60 o 
  11   6   2       60.91       54.83      9.10 o 
 -12   7   2        6.96       26.15     18.47 o 
 -11   7   2       71.25       60.26     17.53 o 
 -10   7   2      540.12      509.95     29.05 o 
  -9   7   2       31.16       25.96     14.85 o 
  -8   7   2      906.57      846.41     25.25 o 
  -7   7   2      282.92      270.49     18.13 o 
  -6   7   2      213.49      209.58      7.27 o 
  -5   7   2      321.84      310.40      6.96 o 
  -4   7   2        0.12       -1.51      3.19 o 
  -3   7   2      212.21      196.13      7.86 o 
  -2   7   2     4903.45     4920.85     47.23 o 
  -1   7   2     1389.91     1406.03     21.35 o 
   0   7   2      221.00      236.84      8.36 o 
   1   7   2      116.44      119.48      6.33 o 
   2   7   2      280.62      269.52      8.39 o 
   3   7   2      173.07      198.93     12.65 o 
   4   7   2       90.95      126.54      7.30 o 
   5   7   2      251.10      251.69     10.75 o 
   6   7   2       22.87       32.04     16.22 o 
   7   7   2        7.65       11.72      5.32 o 
   8   7   2        3.26        2.94      5.09 o 
   9   7   2      153.73      140.61     10.50 o 
  10   7   2      319.81      331.13     16.55 o 
  11   7   2       24.07       29.43      8.67 o 
 -12   8   2        4.95       83.77     38.74 o 
 -11   8   2        1.38        6.14     12.34 o 
 -10   8   2      151.73      185.77     24.12 o 
  -9   8   2       18.87       25.16     15.89 o 
  -8   8   2     1395.33     1317.56     85.51 o 
  -7   8   2     1026.29      984.68     21.88 o 
  -6   8   2       38.75       50.24      4.58 o 
  -5   8   2      223.95      194.63     10.01 o 
  -4   8   2      118.26      137.18      8.18 o 
  -3   8   2      268.64      269.83     11.95 o 
  -2   8   2      733.22      742.19     21.61 o 
  -1   8   2      283.64      275.35     13.52 o 
   0   8   2       70.84       81.24      7.58 o 
   1   8   2      136.82      155.81     11.68 o 
   2   8   2       32.96       45.98      5.13 o 
   3   8   2       23.75       21.34      4.12 o 
   4   8   2       86.27       93.37      6.85 o 
   5   8   2      115.96      127.08      9.82 o 
   6   8   2        8.73       10.98      9.33 o 
   7   8   2       54.04       75.73      7.96 o 
   8   8   2      102.41       84.13     10.94 o 
   9   8   2      221.13      240.05     14.98 o 
  10   8   2       74.98       64.25     16.00 o 
  11   8   2       71.63       95.46     12.19 o 
 -12   9   2       26.45       43.94     33.35 o 
 -11   9   2        2.11       17.81     17.82 o 
 -10   9   2       15.52       19.42     13.95 o 
  -9   9   2       15.66       18.52     12.59 o 
  -8   9   2        0.88       -4.59     10.47 o 
  -7   9   2       22.85       28.62     13.10 o 
  -6   9   2       26.07       32.87      4.52 o 
  -5   9   2      463.75      441.75     12.29 o 
  -4   9   2       84.96      106.69      8.99 o 
  -3   9   2        5.63        6.32      5.84 o 
  -2   9   2      152.98      168.13     13.54 o 
  -1   9   2      304.90      329.70     11.75 o 
   0   9   2        0.56       -0.57      6.64 o 
   1   9   2        1.55        0.36      3.56 o 
   2   9   2       77.55       95.90      8.23 o 
   3   9   2      679.72      695.83     12.62 o 
   4   9   2       73.48       77.80      6.75 o 
   5   9   2       24.64       24.04      5.41 o 
   6   9   2       42.04       39.67      6.71 o 
   7   9   2       15.40       18.33      6.01 o 
   8   9   2        0.83       -1.84      4.58 o 
   9   9   2        1.53        2.81      6.24 o 
  10   9   2        5.81        8.83      7.09 o 
 -11  10   2       12.11       42.61     29.75 o 
 -10  10   2       36.82       38.00     15.50 o 
  -9  10   2       19.10       38.11     14.82 o 
  -8  10   2       27.47       25.41     13.17 o 
  -7  10   2      130.50      130.77     19.15 o 
  -6  10   2      147.05      151.09     12.26 o 
  -5  10   2       76.10       69.12     10.14 o 
  -4  10   2      230.38      232.54     13.82 o 
  -3  10   2       30.36       36.25      7.95 o 
  -2  10   2       95.32      100.37     16.25 o 
  -1  10   2      604.86      609.02     18.17 o 
   0  10   2       25.19       25.08      5.75 o 
   1  10   2        0.02       -0.75      3.77 o 
   2  10   2      836.00      816.98     21.00 o 
   3  10   2        0.26        6.68      5.49 o 
   4  10   2      131.77      137.36      8.38 o 
   5  10   2        7.89        1.66      4.61 o 
   6  10   2        9.24        9.40      5.56 o 
   7  10   2      290.36      245.58     14.24 o 
   8  10   2      147.02      131.83     11.54 o 
   9  10   2        4.57       13.47      7.00 o 
  10  10   2       59.47       60.65     15.10 o 
 -11  11   2       40.34       51.91     19.06 o 
 -10  11   2        1.73       20.91     16.60 o 
  -9  11   2       60.57       96.81     35.07 o 
  -8  11   2       45.71       55.09     23.00 o 
  -7  11   2        0.02      -10.19     10.28 o 
  -6  11   2       57.38       64.66     11.27 o 
  -5  11   2        2.93        9.66      7.59 o 
  -4  11   2       20.77        6.34     10.70 o 
  -3  11   2      146.69      147.48     13.57 o 
  -2  11   2        0.61       -1.76      3.90 o 
  -1  11   2        6.30        1.83      5.97 o 
   0  11   2      473.61      469.96     14.41 o 
   1  11   2        0.40        6.69      3.93 o 
   2  11   2      257.10      250.80     11.96 o 
   3  11   2      118.34      141.26      9.19 o 
   4  11   2       29.44       41.51      6.53 o 
   5  11   2        2.31       -1.45      4.80 o 
   6  11   2       65.81       56.73      7.50 o 
   7  11   2       11.46       10.65      6.31 o 
   8  11   2       42.40       27.63      7.79 o 
   9  11   2       21.32       28.09      8.73 o 
 -11  12   2       17.37       44.95     22.70 o 
 -10  12   2        2.81       15.19     13.81 o 
  -9  12   2      151.54      196.52     26.28 o 
  -8  12   2       34.01       42.47     15.12 o 
  -7  12   2        1.58        9.78     11.07 o 
  -6  12   2      393.04      327.67     16.44 o 
  -5  12   2        0.63       -0.05      6.69 o 
  -4  12   2       19.62       20.66     11.69 o 
  -3  12   2      275.24      249.98     15.27 o 
  -2  12   2       63.05       66.00     10.53 o 
  -1  12   2      192.36      217.92     15.09 o 
   0  12   2       28.61       22.35     11.52 o 
   1  12   2      400.25      351.35     12.27 o 
   2  12   2      590.93      577.10     15.23 o 
   3  12   2       33.47       21.90      9.48 o 
   4  12   2       22.66       28.95      9.66 o 
   5  12   2      181.85      191.82     14.18 o 
   6  12   2        9.78        4.24      6.77 o 
   7  12   2       93.08       93.65     16.67 o 
   8  12   2      168.40      127.03     23.64 o 
   9  12   2       55.18       56.37     12.93 o 
 -10  13   2       45.00       95.70     25.55 o 
  -9  13   2       43.05       73.68     19.09 o 
  -8  13   2       56.58       57.90     30.55 o 
  -7  13   2        2.64        2.06     10.66 o 
  -6  13   2      286.43      300.21     28.13 o 
  -5  13   2      355.30      321.38     16.69 o 
  -4  13   2      144.69      116.26     13.12 o 
  -3  13   2       83.67       63.97     12.94 o 
  -2  13   2       12.60        7.70      7.35 o 
  -1  13   2      146.16      151.04     15.20 o 
   0  13   2     1204.46     1179.31     27.61 o 
   1  13   2      261.37      264.58     13.76 o 
   2  13   2     2253.56     2079.53     32.30 o 
   3  13   2        2.05        5.72      6.10 o 
   4  13   2      142.28      149.55     12.88 o 
   5  13   2        0.40       -0.60      5.08 o 
   6  13   2        5.36       13.74      6.84 o 
   7  13   2       22.07       37.42     13.55 o 
   8  13   2        1.62       17.21     11.46 o 
   9  13   2        1.04       15.58     11.76 o 
  -9  14   2       58.47       85.79     35.20 o 
  -8  14   2       28.73       28.18     15.32 o 
  -7  14   2       23.70       57.16     20.46 o 
  -6  14   2       82.93       69.43     17.40 o 
  -5  14   2       95.68      102.49     13.10 o 
  -4  14   2      280.03      257.15     18.65 o 
  -3  14   2       43.93       53.61     12.50 o 
  -2  14   2       55.44       54.40     10.00 o 
  -1  14   2      500.78      498.83     20.92 o 
   0  14   2        6.65       -3.75      8.19 o 
   1  14   2     1206.47     1148.05     28.14 o 
   2  14   2      211.13      256.02     17.85 o 
   3  14   2      138.53      137.33     13.49 o 
   4  14   2       17.80       29.59      7.99 o 
   5  14   2        3.12        9.03      6.47 o 
   6  14   2       33.77       16.54     11.75 o 
   7  14   2       22.90       32.02      8.22 o 
   8  14   2      126.24      118.10     21.92 o 
  -9  15   2       87.86      128.96     35.05 o 
  -8  15   2        0.01       31.17     15.66 o 
  -7  15   2        3.51       22.00     13.85 o 
  -6  15   2       61.27       75.63     17.52 o 
  -5  15   2       36.74       31.08      9.98 o 
  -4  15   2       27.81       27.64      9.05 o 
  -3  15   2        4.32       13.89      7.52 o 
  -2  15   2        9.93        3.65      7.06 o 
  -1  15   2      786.72      745.37     29.34 o 
   0  15   2      157.61      172.24     21.50 o 
   1  15   2        0.84        3.72      7.23 o 
   2  15   2       55.14       66.17     11.03 o 
   3  15   2       35.43       29.98      9.09 o 
   4  15   2      258.64      271.84     19.40 o 
   5  15   2        6.24        8.36      9.99 o 
   6  15   2       70.31       83.51     14.65 o 
   7  15   2       16.97       26.25      9.36 o 
  -8  16   2        0.01       12.76     23.08 o 
  -7  16   2       23.40       23.58     41.90 o 
  -6  16   2       68.43       73.81     18.65 o 
  -5  16   2        0.69        7.69     18.94 o 
  -4  16   2       62.30       66.33     14.36 o 
  -3  16   2        0.10        2.15      7.47 o 
  -2  16   2       16.40       18.60     21.05 o 
  -1  16   2      195.10      244.77     44.65 o 
   0  16   2      186.85      229.89     23.08 o 
   1  16   2        0.28       -0.84      7.26 o 
   2  16   2       28.04       25.43      9.07 o 
   3  16   2       26.98       51.97     10.90 o 
   4  16   2       56.64       70.52     17.40 o 
   5  16   2        0.23        6.89      6.78 o 
   6  16   2      108.12      104.50     17.88 o 
   7  16   2        5.87       12.62      9.64 o 
  -7  17   2       16.30       64.11     28.05 o 
  -6  17   2       91.78      108.96     21.64 o 
  -5  17   2        1.32       14.88     11.26 o 
  -4  17   2        3.52       -1.79     11.76 o 
  -3  17   2        0.01       -3.27      9.32 o 
  -2  17   2       42.78       22.03     11.40 o 
  -1  17   2      115.87      137.24     33.38 o 
   0  17   2       57.78       67.81     22.04 o 
   1  17   2        3.18       11.22      8.26 o 
   2  17   2       37.16       37.87     10.35 o 
   3  17   2       80.35       62.54     11.87 o 
   4  17   2       72.09       73.29     12.41 o 
   5  17   2       89.96       99.39     13.69 o 
   6  17   2      113.35       93.01     14.10 o 
  -6  18   2       20.84       -2.29     18.72 o 
  -5  18   2       58.68       11.61     12.37 o 
  -4  18   2        0.07        4.02     10.12 o 
  -3  18   2       35.92       31.91     12.50 o 
  -2  18   2        6.38        0.34     10.23 o 
  -1  18   2      138.22      205.26     23.77 o 
   0  18   2        5.36       15.64     11.78 o 
   1  18   2       43.42       62.35     12.13 o 
   2  18   2       26.14       19.21     16.64 o 
   3  18   2       82.49       82.30     13.52 o 
   4  18   2        0.01       -4.57      7.53 o 
   5  18   2        1.52       10.21      8.74 o 
  -5  19   2       12.83        1.63     13.55 o 
  -4  19   2        7.60        9.76     16.42 o 
  -3  19   2      103.72      145.56     20.17 o 
  -2  19   2       69.98       80.80     16.02 o 
  -1  19   2        2.96       -6.80      9.95 o 
   0  19   2        0.03       -9.28      8.10 o 
   1  19   2        0.67       18.12     13.56 o 
   2  19   2        1.08        2.91      9.24 o 
   3  19   2       22.46       15.73      8.64 o 
  -2  20   2        0.84       -2.87     10.32 o 
  -1  20   2      163.74      217.84     25.85 o 
   0  20   2       16.47        8.84     12.49 o 
   1  20   2        6.48        2.30      9.95 o 
 -13   1   3        3.73       88.89     42.30 o 
 -12   1   3       13.95       74.90     20.17 o 
 -11   1   3       79.21       89.23     20.64 o 
 -10   1   3      231.63      197.16     27.02 o 
  -9   1   3       44.22       45.14     12.22 o 
  -8   1   3        0.95       -1.24      4.01 o 
  -7   1   3      162.49      168.74      5.93 o 
  -6   1   3      310.17      338.10      8.70 o 
  -5   1   3     6333.84     6787.33     45.29 o 
  -4   1   3     3401.76     3647.24     31.32 o 
  -3   1   3      277.65      292.67      5.36 o 
  -2   1   3      111.41      119.83      3.95 o 
  -1   1   3        4.32        3.27      1.63 o 
   0   1   3       39.92       45.91      3.53 o 
   1   1   3     1302.88     1323.34     12.49 o 
   2   1   3      251.01      236.61      6.64 o 
   3   1   3      206.99      216.55      6.87 o 
   4   1   3        8.10        5.84      3.48 o 
   5   1   3       15.66       10.46      3.73 o 
   6   1   3       34.68       54.82     11.51 o 
   7   1   3      181.39      203.30     13.56 o 
   8   1   3        7.74        3.61      5.13 o 
   9   1   3      151.47      138.02     11.30 o 
  10   1   3      123.26      128.38     12.10 o 
  11   1   3        8.28        1.04      6.39 o 
 -13   2   3        0.41       75.20     22.24 o 
 -12   2   3       95.04      142.43     35.40 o 
 -11   2   3      116.36      151.75     26.21 o 
 -10   2   3       13.99       21.49     10.25 o 
  -9   2   3      224.14      192.06     13.73 o 
  -8   2   3       56.31       74.39     10.49 o 
  -7   2   3      152.11      155.52      7.45 o 
  -6   2   3        5.65       10.84      3.21 o 
  -5   2   3       26.87       31.60      5.94 o 
  -4   2   3      605.00      586.73      9.57 o 
  -3   2   3      853.03      887.54      9.66 o 
  -2   2   3      873.72      914.37     10.35 o 
  -1   2   3       67.52       72.70      3.42 o 
   0   2   3     3684.44     3712.66     21.24 o 
   1   2   3        0.73        3.36      2.09 o 
   2   2   3     1687.75     1603.39     17.34 o 
   3   2   3      651.88      612.70     11.34 o 
   4   2   3     1194.74     1210.19     18.38 o 
   5   2   3       92.57       89.01      9.18 o 
   6   2   3       16.15       11.38      5.08 o 
   7   2   3       31.83       28.14      6.68 o 
   8   2   3       75.72       92.99      9.48 o 
   9   2   3       10.27        7.41      6.15 o 
  10   2   3      212.35      222.47     12.41 o 
  11   2   3      163.48      141.86     12.01 o 
 -13   3   3        5.28       20.22     19.01 o 
 -12   3   3       34.00       65.80     22.90 o 
 -11   3   3      162.87      160.63     14.13 o 
 -10   3   3       20.85       40.13      7.78 o 
  -9   3   3      287.60      279.16     11.38 o 
  -8   3   3      230.13      242.86     14.30 o 
  -7   3   3      255.32      242.39      9.45 o 
  -6   3   3       93.21      109.77      6.48 o 
  -5   3   3      115.55      107.86      4.82 o 
  -4   3   3      235.84      241.87      7.12 o 
  -3   3   3     1005.05     1011.35     10.93 o 
  -2   3   3      164.55      166.95      4.79 o 
  -1   3   3      854.58      817.97      8.67 o 
   0   3   3      998.71      962.49      9.46 o 
   1   3   3      144.50      131.98      4.91 o 
   2   3   3       20.41        7.71      2.99 o 
   3   3   3      977.51      944.17     15.22 o 
   4   3   3      560.76      576.64     12.07 o 
   5   3   3        1.03       -3.48      3.31 o 
   6   3   3       17.45       21.44      5.14 o 
   7   3   3      501.36      497.49     14.79 o 
   8   3   3        0.09        0.41      5.59 o 
   9   3   3       50.83       46.15      7.16 o 
  10   3   3        1.59        0.07      5.66 o 
  11   3   3       56.56       60.63      9.48 o 
 -13   4   3       69.38      251.46     53.57 o 
 -12   4   3       40.61      102.89     37.34 o 
 -11   4   3       85.32      142.86     23.49 o 
 -10   4   3       13.16       19.60     10.01 o 
  -9   4   3       14.95       20.55      5.87 o 
  -8   4   3       75.95       85.29     11.51 o 
  -7   4   3      191.14      207.96     11.65 o 
  -6   4   3        7.00       -0.21      3.75 o 
  -5   4   3       64.28       78.16      6.71 o 
  -4   4   3        0.78        4.28      2.87 o 
  -3   4   3      297.17      299.58      7.61 o 
  -2   4   3      244.80      235.65      5.25 o 
  -1   4   3      381.20      377.81      6.53 o 
   0   4   3     1887.37     1884.41     14.82 o 
   1   4   3       46.06       58.71      3.65 o 
   2   4   3        0.10        0.04      2.37 o 
   3   4   3      188.51      172.18      7.27 o 
   4   4   3      361.24      377.27      8.97 o 
   5   4   3       33.67       31.72      5.05 o 
   6   4   3       59.57       68.22      7.03 o 
   7   4   3      394.74      406.88     11.87 o 
   8   4   3       90.91       97.14      8.30 o 
   9   4   3        0.00        0.78      5.02 o 
  10   4   3       13.83       11.71      6.25 o 
  11   4   3        0.81       16.98      7.51 o 
 -13   5   3       27.72       55.65     35.55 o 
 -12   5   3        0.58       58.28     32.08 o 
 -11   5   3        2.87        1.75      7.74 o 
 -10   5   3       79.69       79.69     16.28 o 
  -9   5   3       54.06       71.68      8.54 o 
  -8   5   3     1216.09     1123.47     22.09 o 
  -7   5   3      373.76      343.50     12.48 o 
  -6   5   3        9.19       16.99      4.69 o 
  -5   5   3      179.54      187.87      8.86 o 
  -4   5   3       52.03       51.28      5.17 o 
  -3   5   3      113.75      133.47      5.56 o 
  -2   5   3     3137.66     3196.96     25.00 o 
  -1   5   3      974.16      978.64     10.58 o 
   0   5   3      730.99      725.55      9.25 o 
   1   5   3      367.61      357.35      6.42 o 
   2   5   3      135.82      147.17      6.41 o 
   3   5   3     1425.18     1390.93     15.49 o 
   4   5   3       45.51       42.11      4.83 o 
   5   5   3      279.25      273.93      9.00 o 
   6   5   3        9.25        8.27      4.48 o 
   7   5   3       72.90       71.62      7.14 o 
   8   5   3      147.84      138.07      9.42 o 
   9   5   3       24.07       20.86      6.54 o 
  10   5   3        3.85       17.42      7.23 o 
 -13   6   3       83.56      102.43     46.31 o 
 -12   6   3       11.10       69.90     35.22 o 
 -11   6   3       18.88       54.88     28.95 o 
 -10   6   3       25.66       36.22      8.81 o 
  -9   6   3       92.77      106.13     11.44 o 
  -8   6   3      577.00      546.95     21.68 o 
  -7   6   3     2513.18     2421.16     30.75 o 
  -6   6   3       26.24       27.31      5.16 o 
  -5   6   3       32.56       26.11      3.41 o 
  -4   6   3       18.56       17.88      3.04 o 
  -3   6   3      121.16      153.50      7.26 o 
  -2   6   3     2245.68     2207.87     17.45 o 
  -1   6   3      161.27      173.97      6.10 o 
   0   6   3       53.52       53.90      4.74 o 
   1   6   3      255.45      239.26      5.84 o 
   2   6   3        4.40        8.65      3.19 o 
   3   6   3      231.39      241.79      7.63 o 
   4   6   3        8.64       15.08      4.12 o 
   5   6   3      297.14      297.21     10.15 o 
   6   6   3      159.38      171.04      9.69 o 
   7   6   3        1.41        4.20      3.67 o 
   8   6   3        9.84       12.23      5.21 o 
   9   6   3        1.04        4.26      5.50 o 
  10   6   3       49.03       50.24      9.50 o 
 -12   7   3       36.86      124.20     37.25 o 
 -11   7   3        3.56       10.76     24.28 o 
 -10   7   3        1.49        9.85     12.26 o 
  -9   7   3      275.83      282.80     28.41 o 
  -8   7   3       66.38       55.75      8.27 o 
  -7   7   3      556.90      510.71     17.36 o 
  -6   7   3      528.99      495.94     16.28 o 
  -5   7   3       11.98        7.58      2.87 o 
  -4   7   3       33.46       41.84      6.42 o 
  -3   7   3      207.51      216.51      8.62 o 
  -2   7   3     1039.59     1101.87     13.99 o 
  -1   7   3      133.06      133.25      7.70 o 
   0   7   3        9.96       12.61      3.37 o 
   1   7   3        0.01       -1.14      2.22 o 
   2   7   3      196.81      209.03      8.31 o 
   3   7   3       81.36       89.18      5.98 o 
   4   7   3       36.18       39.27      5.01 o 
   5   7   3       14.47       21.88      5.26 o 
   6   7   3        6.49        4.51      4.20 o 
   7   7   3        0.47       -2.75      4.39 o 
   8   7   3        0.01       -7.75      4.69 o 
   9   7   3        0.02        7.43      6.00 o 
  10   7   3       14.27       19.60      7.97 o 
 -12   8   3       14.05       60.62     33.14 o 
 -11   8   3       15.18       10.29     15.95 o 
 -10   8   3        1.68       15.12     12.50 o 
  -9   8   3       87.71       73.47     16.62 o 
  -8   8   3      138.37      141.85     12.36 o 
  -7   8   3     2350.05     2244.74     35.28 o 
  -6   8   3      306.17      307.14     14.64 o 
  -5   8   3        0.20        2.52      3.83 o 
  -4   8   3       11.40        6.36      4.51 o 
  -3   8   3       11.61       18.95      4.56 o 
  -2   8   3     1268.63     1231.32     24.10 o 
  -1   8   3      412.20      406.85     11.08 o 
   0   8   3       15.90       16.00      3.85 o 
   1   8   3      158.88      148.33      6.84 o 
   2   8   3      107.63      112.41      7.31 o 
   3   8   3        0.12       -0.83      3.54 o 
   4   8   3        0.49       -2.44      4.31 o 
   5   8   3       44.59       42.36      6.62 o 
   6   8   3        1.07       -0.13      7.55 o 
   7   8   3       24.70       20.80      5.84 o 
   8   8   3       36.80       38.59      7.14 o 
   9   8   3       11.15       15.74      7.63 o 
  10   8   3      123.15      135.43     14.35 o 
 -12   9   3        0.01       19.55     25.95 o 
 -11   9   3        3.07       11.90     13.28 o 
 -10   9   3      367.99      376.27     71.64 o 
  -9   9   3        0.66       17.45     11.90 o 
  -8   9   3      197.93      179.26     21.48 o 
  -7   9   3      316.32      307.02     28.01 o 
  -6   9   3      718.59      727.82     20.25 o 
  -5   9   3       91.83       95.49      7.96 o 
  -4   9   3       97.87      109.31      8.13 o 
  -3   9   3       37.24       35.63      7.61 o 
  -2   9   3      131.17      124.98     10.98 o 
  -1   9   3       91.74      106.11      7.87 o 
   0   9   3      560.34      575.55     15.31 o 
   1   9   3      545.08      520.13     11.98 o 
   2   9   3        0.67       -2.78      3.65 o 
   3   9   3      633.51      608.14     13.11 o 
   4   9   3       40.42       37.81      6.15 o 
   5   9   3       11.46        7.35      5.41 o 
   6   9   3       74.25       80.40      9.14 o 
   7   9   3       29.36       15.43      6.02 o 
   8   9   3      106.64      111.15     14.46 o 
   9   9   3       72.31       59.64      8.94 o 
  10   9   3        2.85        8.62      7.67 o 
 -11  10   3      114.58      173.60     46.96 o 
 -10  10   3        0.54        6.11     11.80 o 
  -9  10   3       30.61       34.52     14.31 o 
  -8  10   3        0.32       11.63     11.10 o 
  -7  10   3      519.49      514.64     27.86 o 
  -6  10   3      105.87      102.13     10.38 o 
  -5  10   3        3.69        0.95      4.69 o 
  -4  10   3       17.38       17.10      7.03 o 
  -3  10   3       56.09       51.47     12.07 o 
  -2  10   3       31.58       24.26      7.88 o 
  -1  10   3       39.17       43.46      6.20 o 
   0  10   3      224.01      221.50     11.96 o 
   1  10   3      449.92      418.79     12.97 o 
   2  10   3       31.62       38.06      6.01 o 
   3  10   3        1.29        8.74      4.53 o 
   4  10   3       84.41       84.68      7.50 o 
   5  10   3      149.45      138.11      9.17 o 
   6  10   3       23.83       28.76     12.49 o 
   7  10   3       46.92       41.86      8.49 o 
   8  10   3       57.01       50.00      8.37 o 
   9  10   3       11.31       15.45      9.62 o 
 -11  11   3        9.26        9.68     14.80 o 
 -10  11   3      229.01      342.15     38.38 o 
  -9  11   3       48.34       82.37     18.17 o 
  -8  11   3       78.19      116.87     20.24 o 
  -7  11   3       75.30       87.32     17.31 o 
  -6  11   3        8.72        3.50      9.38 o 
  -5  11   3       51.97       46.50     13.61 o 
  -4  11   3       52.58       32.88     13.06 o 
  -3  11   3        2.02        1.83      6.80 o 
  -2  11   3      217.69      207.91     14.15 o 
  -1  11   3       37.58       42.86      8.25 o 
   0  11   3        0.01        1.12      5.08 o 
   1  11   3      762.20      721.49     17.11 o 
   2  11   3      943.38      893.35     19.40 o 
   3  11   3      387.27      379.86     11.41 o 
   4  11   3        2.41       -1.76      4.37 o 
   5  11   3       79.79       83.26      8.19 o 
   6  11   3       12.77       11.89      6.52 o 
   7  11   3       10.26        9.19      6.29 o 
   8  11   3       96.10       87.98      9.68 o 
   9  11   3      229.21      182.88     25.39 o 
 -11  12   3        2.09        6.77     15.18 o 
 -10  12   3       85.91      128.66     40.61 o 
  -9  12   3       75.07       83.79     18.61 o 
  -8  12   3        0.31        1.52     11.98 o 
  -7  12   3        2.23        0.96     11.73 o 
  -6  12   3       43.63       28.81     12.54 o 
  -5  12   3      329.58      312.08     27.52 o 
  -4  12   3      306.72      277.55     16.16 o 
  -3  12   3        1.80        4.48      7.10 o 
  -2  12   3       18.28       34.50      8.98 o 
  -1  12   3       26.99       21.85     10.73 o 
   0  12   3      367.67      339.06     14.00 o 
   1  12   3      132.92      141.53     10.67 o 
   2  12   3       80.52       82.12      8.64 o 
   3  12   3       63.77       46.62      6.81 o 
   4  12   3      112.62      117.79     12.03 o 
   5  12   3        0.23        9.22      5.54 o 
   6  12   3       17.85       12.88      7.39 o 
   7  12   3       65.24       66.41      9.25 o 
   8  12   3       11.95       30.11      8.50 o 
 -10  13   3      158.25      246.00     42.64 o 
  -9  13   3       20.56       39.62     21.52 o 
  -8  13   3       13.44        3.81     20.00 o 
  -7  13   3       48.85       66.47     17.45 o 
  -6  13   3      104.75       95.14     18.61 o 
  -5  13   3      132.36      156.69     21.12 o 
  -4  13   3       15.12       12.69      7.78 o 
  -3  13   3       64.38       86.45     11.67 o 
  -2  13   3        1.60        1.70      6.38 o 
  -1  13   3       13.36       21.44      6.52 o 
   0  13   3      139.11      151.89     13.36 o 
   1  13   3      293.11      301.67     14.01 o 
   2  13   3     1090.96     1023.30     23.32 o 
   3  13   3       10.45        8.97      6.68 o 
   4  13   3       21.76       29.01     12.62 o 
   5  13   3        2.50        4.76      7.17 o 
   6  13   3        1.76        4.12      6.41 o 
   7  13   3       16.87        6.06      7.58 o 
   8  13   3      100.33       86.58     11.41 o 
  -9  14   3       46.02       71.91     18.85 o 
  -8  14   3       12.03        7.81     13.38 o 
  -7  14   3        9.21       13.80     13.51 o 
  -6  14   3      170.31      180.00     32.17 o 
  -5  14   3       96.95      114.61     19.33 o 
  -4  14   3       52.11       46.99     10.19 o 
  -3  14   3      284.41      278.59     17.28 o 
  -2  14   3       30.73       12.15     11.59 o 
  -1  14   3       19.76       37.57      7.94 o 
   0  14   3       37.54       45.42     10.03 o 
   1  14   3      102.84      105.83     12.08 o 
   2  14   3       65.94       60.46     10.40 o 
   3  14   3        0.08        7.54     11.30 o 
   4  14   3        0.39        8.66      7.17 o 
   5  14   3       35.66       45.86      9.37 o 
   6  14   3       45.05       59.03     10.16 o 
   7  14   3        0.54       16.30     13.14 o 
  -9  15   3       10.82       26.34     17.75 o 
  -8  15   3        0.37        6.97     13.12 o 
  -7  15   3       86.46       70.50     19.24 o 
  -6  15   3       52.04       53.58     25.74 o 
  -5  15   3      303.07      359.11     39.71 o 
  -4  15   3        2.79        2.18     10.30 o 
  -3  15   3      126.85      132.08     14.63 o 
  -2  15   3       22.94       20.10      8.52 o 
  -1  15   3        0.13        7.01      5.52 o 
   0  15   3      336.80      341.73     17.63 o 
   1  15   3      924.83      918.47     26.73 o 
   2  15   3       17.60       -3.79      6.96 o 
   3  15   3        0.15       -1.93      6.95 o 
   4  15   3        8.86       10.16      7.48 o 
   5  15   3       27.95       32.01     10.19 o 
   6  15   3       17.14       20.52     10.92 o 
   7  15   3        9.91       32.49     20.82 o 
  -8  16   3        0.02       13.66     22.80 o 
  -7  16   3        4.58       22.08     15.81 o 
  -6  16   3        5.73       15.68     28.49 o 
  -5  16   3        1.09       17.75     12.30 o 
  -4  16   3        3.57       10.78     11.08 o 
  -3  16   3       29.11       14.51      6.65 o 
  -2  16   3        4.61        7.22     10.46 o 
  -1  16   3       16.29       32.70      9.55 o 
   0  16   3      193.98      215.28     18.36 o 
   1  16   3      143.65      135.98     17.67 o 
   2  16   3        3.23       -5.83      6.78 o 
   3  16   3        3.02       10.62      8.44 o 
   4  16   3       53.48       70.15     18.93 o 
   5  16   3       35.06       22.23     11.91 o 
   6  16   3        0.03        1.19      8.72 o 
  -7  17   3       83.35      151.34     47.89 o 
  -6  17   3        0.07       17.82     20.13 o 
  -5  17   3        1.02       19.53     12.54 o 
  -4  17   3       17.61       22.80     12.94 o 
  -3  17   3       60.67       32.97     26.45 o 
  -2  17   3        6.78       18.31     10.85 o 
  -1  17   3       12.97       17.43      8.79 o 
   0  17   3       17.65       18.18      8.42 o 
   1  17   3      107.10      132.18     15.40 o 
   2  17   3       26.98       31.47     10.08 o 
   3  17   3        6.27       24.44      9.61 o 
   4  17   3       25.01       30.46     10.18 o 
   5  17   3      134.43      132.72     15.98 o 
  -6  18   3      127.97      179.50     40.21 o 
  -5  18   3       40.55       38.17     21.91 o 
  -4  18   3        4.77       37.09     19.30 o 
  -3  18   3      226.49      288.22     40.96 o 
  -2  18   3       27.64       35.40     14.50 o 
  -1  18   3        3.65        5.63      8.12 o 
   0  18   3        1.99       -8.28      7.75 o 
   1  18   3       16.03       14.57      9.32 o 
   2  18   3        6.38       10.58      8.53 o 
   3  18   3       34.53       32.13     10.32 o 
   4  18   3       15.30       15.05     10.20 o 
  -4  19   3        0.73       -2.24      9.38 o 
  -3  19   3       50.56       72.81     26.37 o 
  -2  19   3       38.83       38.87     13.32 o 
  -1  19   3       38.68       49.99     12.00 o 
   0  19   3      134.24      147.55     16.98 o 
   1  19   3       49.95       51.05     12.42 o 
   2  19   3        5.57        6.72     18.10 o 
 -13   0   4       54.83      230.76     44.12 o 
 -12   0   4       69.49       71.66     29.27 o 
 -11   0   4       31.02       62.58     25.63 o 
 -10   0   4     1125.12      851.02     54.43 o 
  -9   0   4       30.22       46.09     20.13 o 
  -8   0   4        7.31        1.96     14.21 o 
  -7   0   4        0.27       -2.15     10.80 o 
  -6   0   4      410.31      437.52      9.92 o 
  -5   0   4      123.00      127.11     28.88 o 
  -4   0   4       83.09       82.68      7.89 o 
  -3   0   4      451.43      474.73     12.23 o 
  -2   0   4        9.28       16.36      5.91 o 
  -1   0   4       25.85       25.94      3.66 o 
   0   0   4      624.65      658.51     13.07 o 
   1   0   4      272.91      252.40      8.43 o 
   2   0   4     9758.50    10438.74     77.28 o 
   3   0   4     2792.94     2799.48     35.78 o 
   4   0   4       73.57       84.04      9.70 o 
   5   0   4       70.65       72.80     10.97 o 
   6   0   4       38.65       34.22     12.30 o 
   7   0   4        4.42        3.95      7.25 o 
   8   0   4       83.32       86.00     17.81 o 
   9   0   4      524.46      593.42     36.91 o 
  10   0   4      219.41      183.81     19.91 o 
 -13   1   4        2.88       68.15     25.53 o 
 -12   1   4       49.60       76.36     19.36 o 
 -11   1   4        3.60       17.85     13.64 o 
 -10   1   4        4.99       18.03     12.04 o 
  -9   1   4       25.75       24.70     11.86 o 
  -8   1   4       28.06       20.99     11.02 o 
  -7   1   4      239.38      225.03     21.88 o 
  -6   1   4      235.03      234.45      7.16 o 
  -5   1   4      263.20      262.27      5.48 o 
  -4   1   4       58.68       57.61      5.98 o 
  -3   1   4        9.87       10.83      2.00 o 
  -2   1   4       53.64       67.97      3.62 o 
  -1   1   4      653.92      667.45      9.38 o 
   0   1   4     1518.85     1538.19     15.07 o 
   1   1   4       70.10       76.77      5.65 o 
   2   1   4      869.79      925.92     15.00 o 
   3   1   4      156.97      164.67      8.02 o 
   4   1   4      335.63      347.47     15.35 o 
   5   1   4       95.35       94.49      8.43 o 
   6   1   4      245.81      243.78     14.22 o 
   7   1   4       21.13       19.45      6.11 o 
   8   1   4        0.03       -1.03      5.67 o 
   9   1   4        0.03       -0.81      6.28 o 
  10   1   4       10.39       14.15      7.56 o 
 -13   2   4       43.85      114.78     38.76 o 
 -12   2   4       15.44       68.39     18.78 o 
 -11   2   4       25.31       61.29     16.90 o 
 -10   2   4      195.72      186.72     24.73 o 
  -9   2   4      132.81      117.10     19.35 o 
  -8   2   4        0.74       -2.60      9.44 o 
  -7   2   4       32.95       27.21      6.81 o 
  -6   2   4      322.61      328.30      8.52 o 
  -5   2   4      142.41      151.92      9.48 o 
  -4   2   4      127.26      129.69      4.79 o 
  -3   2   4        1.80        1.18      1.97 o 
  -2   2   4      469.68      472.63      7.28 o 
  -1   2   4       17.26       15.06      2.37 o 
   0   2   4       22.30       22.64      3.01 o 
   1   2   4     2703.54     2759.07     26.58 o 
   2   2   4     2507.68     2471.14     25.45 o 
   3   2   4       34.78       33.30      4.63 o 
   4   2   4      168.43      196.71      9.42 o 
   5   2   4       54.25       55.63      7.13 o 
   6   2   4       18.15        9.17      5.48 o 
   7   2   4        2.39        1.93      4.38 o 
   8   2   4       17.52       11.42      6.36 o 
   9   2   4      196.41      181.23     13.43 o 
  10   2   4      108.64       97.87     10.14 o 
 -13   3   4       92.93      160.99     44.27 o 
 -12   3   4        0.77       35.47     26.92 o 
 -11   3   4       18.81       23.18     20.97 o 
 -10   3   4      160.78      157.18     26.20 o 
  -9   3   4      200.44      199.78     23.66 o 
  -8   3   4      171.91      182.10     20.94 o 
  -7   3   4      163.16      159.22     12.86 o 
  -6   3   4       49.23       61.83      5.29 o 
  -5   3   4      393.05      376.37     10.99 o 
  -4   3   4        0.09       -0.54      1.88 o 
  -3   3   4       12.61       13.12      2.58 o 
  -2   3   4       26.06       26.20      2.68 o 
  -1   3   4       37.66       48.83      3.56 o 
   0   3   4      350.76      360.11      6.82 o 
   1   3   4     2214.56     2257.26     20.16 o 
   2   3   4     1076.78     1077.60     16.05 o 
   3   3   4      146.49      161.28      7.92 o 
   4   3   4        1.02        3.28      3.64 o 
   5   3   4       48.78       63.06      7.84 o 
   6   3   4       90.27       81.96      8.49 o 
   7   3   4        4.09        6.41      4.80 o 
   8   3   4       20.42       18.09      6.76 o 
   9   3   4        5.54        3.36      5.61 o 
  10   3   4       42.08       32.31      7.24 o 
 -13   4   4        3.57       60.25     31.43 o 
 -12   4   4        0.02       19.47     27.55 o 
 -11   4   4       16.90       24.69     23.99 o 
 -10   4   4       40.32       56.33     13.22 o 
  -9   4   4      232.07      225.86     16.82 o 
  -8   4   4      180.29      181.97     14.90 o 
  -7   4   4        5.56       12.61      5.15 o 
  -6   4   4      246.26      244.69      8.81 o 
  -5   4   4        0.84        3.30      2.73 o 
  -4   4   4        0.15        7.54      3.73 o 
  -3   4   4      557.92      550.68      8.13 o 
  -2   4   4      423.75      434.58      7.82 o 
  -1   4   4      177.50      165.28      5.19 o 
   0   4   4      212.47      223.06      6.24 o 
   1   4   4     1696.74     1772.04     16.77 o 
   2   4   4      515.44      507.13     11.49 o 
   3   4   4      114.64      118.76      8.29 o 
   4   4   4       12.11       14.95      4.54 o 
   5   4   4      188.10      179.40     10.33 o 
   6   4   4       32.12       33.25      5.63 o 
   7   4   4      102.75       89.68      8.00 o 
   8   4   4       19.93       28.14      5.98 o 
   9   4   4        0.88       -1.04      7.86 o 
  10   4   4       34.06       29.15      7.43 o 
 -13   5   4       86.72      212.86     48.17 o 
 -12   5   4       50.91       54.54     32.40 o 
 -11   5   4       63.13       54.77     23.94 o 
 -10   5   4        2.22        3.85      5.80 o 
  -9   5   4        4.31        1.82      7.82 o 
  -8   5   4      103.27      102.77      8.73 o 
  -7   5   4     2067.19     1924.67     27.72 o 
  -6   5   4      667.63      665.03     15.86 o 
  -5   5   4      374.07      359.00      9.86 o 
  -4   5   4      338.13      347.29      9.41 o 
  -3   5   4       82.28       92.95      5.19 o 
  -2   5   4       43.19       59.84      4.21 o 
  -1   5   4      845.22      870.66     10.28 o 
   0   5   4      403.56      448.32      9.23 o 
   1   5   4        8.34       10.67      2.94 o 
   2   5   4      108.62      120.29      6.66 o 
   3   5   4       88.68       95.11      6.80 o 
   4   5   4        0.10        4.93      3.76 o 
   5   5   4       16.09       15.46      4.72 o 
   6   5   4        7.34       12.10      4.82 o 
   7   5   4       47.91       44.83      7.30 o 
   8   5   4       31.73       30.04      7.17 o 
   9   5   4       45.87       28.54      6.51 o 
  10   5   4       32.15       33.36      7.59 o 
 -12   6   4       54.86      123.89     40.46 o 
 -11   6   4        0.02        3.32      7.55 o 
 -10   6   4        1.86        9.83      4.63 o 
  -9   6   4      115.61      120.43     13.69 o 
  -8   6   4     2397.13     2225.20     25.38 o 
  -7   6   4       74.86       90.14     12.41 o 
  -6   6   4      627.59      640.73     15.68 o 
  -5   6   4       28.12       30.10      5.61 o 
  -4   6   4        8.51        6.12      2.47 o 
  -3   6   4       64.92       76.05      5.04 o 
  -2   6   4       12.22       13.69      2.86 o 
  -1   6   4      674.04      690.25     10.13 o 
   0   6   4     1487.24     1467.37     13.55 o 
   1   6   4       14.79        9.28      2.77 o 
   2   6   4        6.07        7.29      2.99 o 
   3   6   4       12.58        8.62      3.83 o 
   4   6   4       69.75       64.07      6.50 o 
   5   6   4        0.89       -2.67      3.75 o 
   6   6   4       10.75        7.73      4.89 o 
   7   6   4        7.20       12.87      6.00 o 
   8   6   4        6.64       -4.78      4.72 o 
   9   6   4       20.31       19.17      6.48 o 
 -12   7   4       74.26      126.37     40.30 o 
 -11   7   4       43.73       51.29      9.55 o 
 -10   7   4        5.28       12.04      5.05 o 
  -9   7   4      989.76      984.81     25.33 o 
  -8   7   4       99.85      115.08     11.92 o 
  -7   7   4     1219.35     1148.53     25.79 o 
  -6   7   4       89.49      101.70     10.50 o 
  -5   7   4      395.90      391.63     11.94 o 
  -4   7   4      205.30      195.87      8.83 o 
  -3   7   4       35.97       43.17      5.49 o 
  -2   7   4      117.53      134.17      7.27 o 
  -1   7   4     1393.91     1447.96     16.01 o 
   0   7   4       26.55       35.69      3.85 o 
   1   7   4      323.23      310.05      8.07 o 
   2   7   4        1.64        2.12      3.41 o 
   3   7   4        1.34        7.25      4.19 o 
   4   7   4      120.55      123.29      8.74 o 
   5   7   4       77.75       84.85      9.46 o 
   6   7   4       29.37       30.77      5.59 o 
   7   7   4       30.35       29.28      7.72 o 
   8   7   4       34.37       39.81      9.15 o 
   9   7   4        9.44       15.14      6.41 o 
 -12   8   4       63.24      177.30     47.77 o 
 -11   8   4        5.98       21.50      8.10 o 
 -10   8   4       63.75       69.86     29.87 o 
  -9   8   4       60.58       68.19     10.53 o 
  -8   8   4       19.04       14.92      8.69 o 
  -7   8   4     1374.58     1309.41     30.03 o 
  -6   8   4     1507.32     1481.28     39.51 o 
  -5   8   4       38.51       44.92      8.17 o 
  -4   8   4       18.30       16.13      3.96 o 
  -3   8   4      495.64      477.11      9.36 o 
  -2   8   4      394.55      363.07     10.93 o 
  -1   8   4      118.27      132.91      7.73 o 
   0   8   4        1.31       -1.01      3.06 o 
   1   8   4        0.61        1.95      3.71 o 
   2   8   4       47.46       36.35      5.17 o 
   3   8   4       11.96       12.69      4.63 o 
   4   8   4        4.35        0.36      4.70 o 
   5   8   4        9.90       19.08      5.43 o 
   6   8   4       36.21       46.38      7.03 o 
   7   8   4        7.30       15.03      5.87 o 
   8   8   4       19.92       11.15      6.44 o 
   9   8   4       26.50       22.75      5.88 o 
 -12   9   4      103.45      147.10     21.51 o 
 -11   9   4       33.49       67.34     31.70 o 
 -10   9   4        0.01        0.27     11.50 o 
  -9   9   4       23.39        6.37     11.29 o 
  -8   9   4       33.22       25.28      7.31 o 
  -7   9   4      193.98      210.59     15.41 o 
  -6   9   4       44.91       41.43      8.67 o 
  -5   9   4        0.05       -2.22      4.95 o 
  -4   9   4      160.66      164.57      8.84 o 
  -3   9   4      202.49      230.84     11.47 o 
  -2   9   4        0.31        5.43      4.43 o 
  -1   9   4       57.75       72.72      7.54 o 
   0   9   4        2.73        2.63      3.11 o 
   1   9   4       58.39       62.44      9.47 o 
   2   9   4       40.46       43.92      6.33 o 
   3   9   4       14.93       19.64      5.33 o 
   4   9   4       90.35      107.19      8.32 o 
   5   9   4        0.38        2.10      4.70 o 
   6   9   4        3.75        6.19      5.35 o 
   7   9   4       30.73       22.54      6.60 o 
   8   9   4        0.03        6.65      6.02 o 
   9   9   4        3.38        9.75      7.14 o 
 -11  10   4       17.91       36.97     27.52 o 
 -10  10   4        0.13        3.96     13.50 o 
  -9  10   4       12.52       10.59     12.02 o 
  -8  10   4       74.13       99.74     11.42 o 
  -7  10   4        0.04       -0.98      6.01 o 
  -6  10   4      175.23      174.06     15.43 o 
  -5  10   4       15.49       17.12      6.85 o 
  -4  10   4        0.00       -1.27      8.44 o 
  -3  10   4       73.70       68.16      8.41 o 
  -2  10   4       93.45       96.93      9.44 o 
  -1  10   4       12.15        9.03      5.39 o 
   0  10   4      500.31      486.01     14.49 o 
   1  10   4        3.57       -4.52      4.37 o 
   2  10   4       47.65       49.85      6.86 o 
   3  10   4      717.77      707.97     14.88 o 
   4  10   4       18.29       14.78      5.24 o 
   5  10   4       36.94       49.82      7.49 o 
   6  10   4        1.47        2.49      5.71 o 
   7  10   4        2.15        4.24      6.79 o 
   8  10   4       91.23       89.58     13.26 o 
 -11  11   4      131.95      331.52     60.17 o 
 -10  11   4       85.00       80.94     30.35 o 
  -9  11   4        0.00       -5.02     10.97 o 
  -8  11   4       93.36      110.11     20.79 o 
  -7  11   4       68.01       85.33     21.76 o 
  -6  11   4        6.56        8.42      6.24 o 
  -5  11   4        1.08        3.03      9.98 o 
  -4  11   4       72.52       75.91     15.66 o 
  -3  11   4      117.59      118.20     10.50 o 
  -2  11   4       25.64       27.70      7.04 o 
  -1  11   4       44.98       40.03      7.72 o 
   0  11   4       65.61       58.33      8.18 o 
   1  11   4       71.03       71.35      8.76 o 
   2  11   4       98.89      101.26      8.52 o 
   3  11   4      260.47      260.03     11.35 o 
   4  11   4       17.54       18.08      5.15 o 
   5  11   4        1.57       -1.15      5.19 o 
   6  11   4        7.81        5.52      6.54 o 
   7  11   4       11.10       15.70      7.66 o 
   8  11   4       34.17       42.15     11.44 o 
 -10  12   4      128.35      214.47     67.13 o 
  -9  12   4        8.47       20.30     13.91 o 
  -8  12   4       35.31       22.34     13.35 o 
  -7  12   4        0.79        3.28     13.74 o 
  -6  12   4       65.61       83.68     17.10 o 
  -5  12   4       17.93       11.12     11.42 o 
  -4  12   4      287.06      304.96     24.85 o 
  -3  12   4      248.22      217.72     13.12 o 
  -2  12   4      368.91      341.88     14.33 o 
  -1  12   4        8.18        5.16      5.96 o 
   0  12   4       37.04       25.44     11.90 o 
   1  12   4       51.98       61.99      9.03 o 
   2  12   4      410.98      387.56     14.52 o 
   3  12   4      566.30      572.11     15.11 o 
   4  12   4       43.81       40.97      6.86 o 
   5  12   4       15.21       17.79      8.86 o 
   6  12   4       53.70       44.00     10.00 o 
   7  12   4       15.80       19.71      8.91 o 
 -10  13   4        0.91        3.33     15.66 o 
  -9  13   4      137.80      213.56     43.93 o 
  -8  13   4        0.03       -6.58     12.13 o 
  -7  13   4        0.30       -0.60     12.24 o 
  -6  13   4       38.59       60.89     16.45 o 
  -5  13   4      289.03      317.39     29.32 o 
  -4  13   4      202.31      220.93     32.02 o 
  -3  13   4       53.79       46.46      8.20 o 
  -2  13   4       17.80       19.87      7.42 o 
  -1  13   4       10.45        9.50      6.83 o 
   0  13   4      110.95      129.22     11.54 o 
   1  13   4      597.25      584.60     18.62 o 
   2  13   4       76.05       73.19      9.51 o 
   3  13   4      322.00      332.69     17.03 o 
   4  13   4      149.51      146.00     16.74 o 
   5  13   4        3.32       10.17      6.48 o 
   6  13   4       34.21       54.97      9.91 o 
   7  13   4        0.00        1.46      6.68 o 
  -9  14   4        6.53        0.83     23.04 o 
  -8  14   4       75.59      116.96     22.14 o 
  -7  14   4       31.04       49.23     24.91 o 
  -6  14   4        1.36        2.93     11.79 o 
  -5  14   4      218.13      236.40     27.19 o 
  -4  14   4        8.94        9.78     10.41 o 
  -3  14   4       53.69       39.28      8.45 o 
  -2  14   4        4.82        5.54      6.27 o 
  -1  14   4        0.45        0.57      4.62 o 
   0  14   4       65.25       73.86     14.56 o 
   1  14   4       30.73       24.73      7.41 o 
   2  14   4      409.46      422.78     26.60 o 
   3  14   4      316.55      329.18     19.12 o 
   4  14   4        1.93       -0.05      7.95 o 
   5  14   4       69.34       78.72     11.84 o 
   6  14   4       16.68       28.51     10.72 o 
  -8  15   4       38.61       70.81     19.17 o 
  -7  15   4        9.97       11.38     14.81 o 
  -6  15   4       11.22       27.11     14.68 o 
  -5  15   4       42.40       42.81     14.59 o 
  -4  15   4        0.06       -1.87     10.60 o 
  -3  15   4        0.03        9.84      8.27 o 
  -2  15   4        1.55        3.04      6.78 o 
  -1  15   4        0.22       -2.95      5.72 o 
   0  15   4      551.71      512.70     21.53 o 
   1  15   4       33.00       10.28      8.19 o 
   2  15   4        6.43       22.52      8.44 o 
   3  15   4       10.92        2.58      7.64 o 
   4  15   4        0.22        9.35      8.20 o 
   5  15   4      140.40      181.79     18.22 o 
  -8  16   4       15.87       34.92     17.68 o 
  -7  16   4        1.09        0.53     27.88 o 
  -6  16   4       11.02       34.73     14.91 o 
  -5  16   4      142.03      151.07     42.60 o 
  -4  16   4       16.74       17.99     12.87 o 
  -3  16   4        6.33        9.89      8.53 o 
  -2  16   4        1.33        1.93      6.42 o 
  -1  16   4       42.11       41.60     10.71 o 
   0  16   4      133.96      137.14     15.29 o 
   1  16   4       64.81       47.31     10.95 o 
   2  16   4        1.79        2.97      7.12 o 
   3  16   4        0.22        1.23      8.08 o 
   4  16   4       74.05      108.72     27.00 o 
   5  16   4       47.77       50.73     12.61 o 
  -6  17   4        1.37       17.01     16.37 o 
  -5  17   4       54.41       61.93     19.28 o 
  -4  17   4        0.35        1.55      8.97 o 
  -3  17   4        0.19       18.64     10.75 o 
  -2  17   4        1.46       -0.67      5.75 o 
  -1  17   4       91.70       94.26     13.21 o 
   0  17   4      235.82      259.72     20.17 o 
   1  17   4       62.31       78.57     15.35 o 
   2  17   4        7.96       15.39     10.61 o 
   3  17   4        0.94        0.81      7.87 o 
   4  17   4       10.96        7.51      9.23 o 
  -5  18   4        2.43        0.14     13.44 o 
  -4  18   4        3.68        2.66     10.93 o 
  -3  18   4       20.23       14.05     13.03 o 
  -2  18   4        7.25        2.62     10.01 o 
  -1  18   4      157.89      158.72     17.12 o 
   0  18   4       12.44       14.44      8.80 o 
   1  18   4       16.18       19.95      9.63 o 
   2  18   4       36.06       15.22      9.30 o 
  -2  19   4       37.10       26.11     12.96 o 
  -1  19   4        0.13       -1.33      8.02 o 
 -13   1   5       11.58       89.49     22.05 o 
 -12   1   5       28.69       54.41     18.47 o 
 -11   1   5       20.00       39.11     15.21 o 
 -10   1   5       21.43       32.81     14.57 o 
  -9   1   5      310.20      327.93     70.16 o 
  -8   1   5      171.11      168.86     21.24 o 
  -7   1   5       31.33       31.46      7.70 o 
  -6   1   5      120.20      118.13      8.95 o 
  -5   1   5      284.32      300.16      6.65 o 
  -4   1   5     2596.53     2859.87     19.06 o 
  -3   1   5      397.82      434.52      8.13 o 
  -2   1   5       21.10       21.86      3.10 o 
  -1   1   5      148.44      149.02      6.18 o 
   0   1   5        0.91        3.27      2.32 o 
   1   1   5        3.05       -1.33      2.68 o 
   2   1   5      243.89      248.23      9.10 o 
   3   1   5      544.07      564.29     12.82 o 
   4   1   5       75.50       78.77      7.37 o 
   5   1   5      106.06      106.34      9.39 o 
   6   1   5        5.12        2.63      5.81 o 
   7   1   5       18.87       19.08      6.45 o 
   8   1   5       46.09       26.51      7.83 o 
   9   1   5        2.02        6.67      6.92 o 
 -13   2   5       16.68       28.74     30.84 o 
 -12   2   5       69.23      100.18     21.71 o 
 -11   2   5       25.06       56.27     18.03 o 
 -10   2   5      263.37      299.82     44.91 o 
  -9   2   5        0.58       -2.58      9.21 o 
  -8   2   5       48.10       51.22      9.57 o 
  -7   2   5        0.18        2.59      5.12 o 
  -6   2   5        6.74        0.30      2.85 o 
  -5   2   5      451.36      450.18      8.63 o 
  -4   2   5      872.04      871.15     11.48 o 
  -3   2   5      880.25      892.86     10.73 o 
  -2   2   5      177.51      179.98      5.98 o 
  -1   2   5      726.29      749.19     11.45 o 
   0   2   5       68.00       70.27      4.80 o 
   1   2   5      865.29      905.80     13.23 o 
   2   2   5       14.82       15.16      4.23 o 
   3   2   5      471.34      489.35     12.24 o 
   4   2   5      196.27      206.25     11.22 o 
   5   2   5      276.55      284.76     12.21 o 
   6   2   5        1.94       -5.93      4.37 o 
   7   2   5        7.81        7.47      9.27 o 
   8   2   5        7.63        3.43      6.15 o 
   9   2   5       41.75       40.59      8.98 o 
 -13   3   5       21.02      118.02     41.21 o 
 -12   3   5        1.20        5.50     13.21 o 
 -11   3   5       36.14       59.07     17.30 o 
 -10   3   5       84.74      107.33     13.41 o 
  -9   3   5       77.41       98.91     12.75 o 
  -8   3   5      380.86      361.24     17.92 o 
  -7   3   5       69.05       59.36      9.27 o 
  -6   3   5      175.28      171.72      7.98 o 
  -5   3   5       93.26      102.83      5.70 o 
  -4   3   5       50.69       54.32      4.94 o 
  -3   3   5      450.74      448.23      7.76 o 
  -2   3   5        0.01        0.43      2.24 o 
  -1   3   5       25.78       21.20      3.18 o 
   0   3   5      287.17      278.86      7.42 o 
   1   3   5       76.53       80.42      5.93 o 
   2   3   5      358.69      351.14      9.94 o 
   3   3   5      108.19      104.17      7.53 o 
   4   3   5       89.36       77.90      7.57 o 
   5   3   5       30.51       28.17      5.93 o 
   6   3   5       58.54       56.20      7.83 o 
   7   3   5        1.57       -8.75      4.38 o 
   8   3   5       90.26       91.29     10.65 o 
   9   3   5        6.20        4.63      5.42 o 
 -13   4   5      142.37      342.99     61.00 o 
 -12   4   5      143.92      249.40    102.04 o 
 -11   4   5        7.04        9.26      8.87 o 
 -10   4   5        0.25       -2.59     11.02 o 
  -9   4   5       52.95       49.28      9.30 o 
  -8   4   5      242.21      260.00     17.00 o 
  -7   4   5        6.72        8.76      3.90 o 
  -6   4   5      143.03      153.34     11.43 o 
  -5   4   5        1.67        4.52      2.94 o 
  -4   4   5       18.31       16.18      3.30 o 
  -3   4   5       43.50       45.21      3.63 o 
  -2   4   5        0.59        1.01      2.19 o 
  -1   4   5      196.43      183.22      6.27 o 
   0   4   5        3.87        4.46      2.86 o 
   1   4   5      682.59      686.90     12.37 o 
   2   4   5       21.88       13.87      4.30 o 
   3   4   5       54.27       56.72      7.88 o 
   4   4   5        4.31        9.54      5.83 o 
   5   4   5      130.21      128.73      9.85 o 
   6   4   5        2.65        7.89      5.14 o 
   7   4   5        6.41        5.06      5.61 o 
   8   4   5       68.47       68.59      8.29 o 
   9   4   5        2.02       -0.75      4.89 o 
 -12   5   5       43.04       47.34     15.26 o 
 -11   5   5       11.88        9.62      8.66 o 
 -10   5   5       16.44       19.28     16.01 o 
  -9   5   5       75.83       78.84     13.40 o 
  -8   5   5        9.43       -1.32      5.18 o 
  -7   5   5       92.58       89.72      7.31 o 
  -6   5   5     1359.25     1331.67     19.69 o 
  -5   5   5       29.65       34.30      5.13 o 
  -4   5   5       27.38       31.93      4.24 o 
  -3   5   5      148.95      144.21      6.30 o 
  -2   5   5       72.58       84.36      4.94 o 
  -1   5   5      359.05      356.63      7.74 o 
   0   5   5     1664.89     1724.86     17.85 o 
   1   5   5        2.49        5.89      3.40 o 
   2   5   5      173.55      170.12     10.04 o 
   3   5   5       33.96       31.19      6.64 o 
   4   5   5      363.93      385.84     12.85 o 
   5   5   5       12.14       11.79      5.33 o 
   6   5   5       90.04       88.50      8.66 o 
   7   5   5        8.18       -0.81      5.05 o 
   8   5   5       58.88       67.49      9.17 o 
   9   5   5       51.10       38.46      7.55 o 
 -12   6   5       89.15      156.94     47.46 o 
 -11   6   5        2.00       11.55      9.23 o 
 -10   6   5       61.91       71.32     21.29 o 
  -9   6   5       15.96       19.71      9.41 o 
  -8   6   5       50.31       43.96     10.66 o 
  -7   6   5     1129.96     1075.73     23.43 o 
  -6   6   5     2874.49     2739.79     31.05 o 
  -5   6   5       21.35       24.43      5.61 o 
  -4   6   5       10.25       10.03      3.69 o 
  -3   6   5       16.82       17.85      3.21 o 
  -2   6   5       39.32       48.69      4.64 o 
  -1   6   5      586.03      629.01     10.83 o 
   0   6   5        2.06        3.03      3.30 o 
   1   6   5        0.17        2.14      3.09 o 
   2   6   5       54.52       49.98      7.14 o 
   3   6   5       25.13       28.03      6.25 o 
   4   6   5      180.11      187.93      9.31 o 
   5   6   5        0.07        3.59      4.25 o 
   6   6   5       47.87       49.82      6.90 o 
   7   6   5      147.21      158.21     10.79 o 
   8   6   5       19.09       19.13      6.28 o 
   9   6   5        6.88       12.70      6.57 o 
 -12   7   5       14.47       35.80     31.06 o 
 -11   7   5       61.01       76.32     15.00 o 
 -10   7   5        0.13        2.64     11.26 o 
  -9   7   5        0.23       -1.18      8.33 o 
  -8   7   5      349.37      359.07     16.77 o 
  -7   7   5       10.53        7.59      5.37 o 
  -6   7   5      877.56      856.44     18.91 o 
  -5   7   5      639.46      667.06     18.37 o 
  -4   7   5        0.00       -3.81      3.65 o 
  -3   7   5        8.34        8.23      3.33 o 
  -2   7   5       34.66       41.84      4.37 o 
  -1   7   5      166.60      188.40      7.02 o 
   0   7   5        0.11        3.59      2.98 o 
   1   7   5        5.57        0.29      3.85 o 
   2   7   5        0.03       -3.14      3.80 o 
   3   7   5      103.50       98.23      7.71 o 
   4   7   5        7.33        4.83      4.77 o 
   5   7   5       11.55       10.32      4.43 o 
   6   7   5       22.31       20.75      6.02 o 
   7   7   5       32.91       19.23      7.61 o 
   8   7   5        0.77       -7.31      5.32 o 
 -12   8   5        1.36       70.93     33.09 o 
 -11   8   5        0.09       35.79     25.48 o 
 -10   8   5       14.96       32.76     10.74 o 
  -9   8   5      120.88      132.30     16.43 o 
  -8   8   5       32.29       31.49     11.05 o 
  -7   8   5      470.51      437.85     14.91 o 
  -6   8   5     1794.31     1648.92     26.78 o 
  -5   8   5      104.36      100.10      9.35 o 
  -4   8   5        4.88        8.25      5.00 o 
  -3   8   5       21.11       19.16      4.63 o 
  -2   8   5       18.78       26.45      5.35 o 
  -1   8   5     1035.42     1056.02     13.96 o 
   0   8   5      150.17      145.23      8.34 o 
   1   8   5       84.07       88.96      7.66 o 
   2   8   5       44.92       46.38      6.06 o 
   3   8   5       19.21       22.18      6.91 o 
   4   8   5       29.58       34.29      6.23 o 
   5   8   5       12.17        3.66      4.22 o 
   6   8   5        0.47        2.06      4.75 o 
   7   8   5        9.22       11.71      5.34 o 
   8   8   5        3.92        9.71      6.85 o 
 -11   9   5        0.00        7.53     24.49 o 
 -10   9   5        2.16       23.24     24.33 o 
  -9   9   5      148.72      162.65     19.79 o 
  -8   9   5      181.94      186.99     14.43 o 
  -7   9   5        2.02        6.97      5.58 o 
  -6   9   5        7.49        3.76      5.10 o 
  -5   9   5       99.17      102.90      9.69 o 
  -4   9   5       11.39       17.92      5.93 o 
  -3   9   5        4.32        5.72      5.08 o 
  -2   9   5      186.28      198.97     12.46 o 
  -1   9   5       42.49       51.62      5.71 o 
   0   9   5      401.41      393.98     11.89 o 
   1   9   5        0.78        4.64      5.11 o 
   2   9   5      727.13      765.52     20.45 o 
   3   9   5       59.73       56.04      7.94 o 
   4   9   5      283.23      315.91     13.12 o 
   5   9   5        0.04       -1.27      5.41 o 
   6   9   5        9.38       11.33      7.42 o 
   7   9   5       13.98       20.07      8.54 o 
   8   9   5       32.80       39.25      8.32 o 
 -11  10   5        4.09       36.08     33.02 o 
 -10  10   5      273.31      357.20     60.18 o 
  -9  10   5        0.36        0.73      7.41 o 
  -8  10   5       29.27       40.31      8.73 o 
  -7  10   5       50.98       47.55      8.04 o 
  -6  10   5       35.51       31.60      6.82 o 
  -5  10   5        6.08       10.26      5.61 o 
  -4  10   5       12.52       15.77      5.88 o 
  -3  10   5       59.11       73.35     11.30 o 
  -2  10   5       38.86       42.76      7.46 o 
  -1  10   5       25.03       16.39      6.53 o 
   0  10   5       49.10       50.07      6.70 o 
   1  10   5      266.96      275.69     11.25 o 
   2  10   5      389.76      419.52     15.66 o 
   3  10   5        6.52        2.96      5.12 o 
   4  10   5        9.16        1.47      5.91 o 
   5  10   5       13.81       10.36      6.56 o 
   6  10   5        9.90       -3.08      5.44 o 
   7  10   5       44.93       46.20      8.59 o 
 -11  11   5        6.36       16.57     27.44 o 
 -10  11   5        1.60       37.31     26.94 o 
  -9  11   5      155.72      183.94     27.42 o 
  -8  11   5       89.34       80.06     14.41 o 
  -7  11   5       94.34       94.80     14.84 o 
  -6  11   5      171.50      168.37     12.68 o 
  -5  11   5       74.86       62.34      9.08 o 
  -4  11   5        5.70        3.45      6.45 o 
  -3  11   5      214.19      221.51     17.87 o 
  -2  11   5        2.19       -0.92      4.99 o 
  -1  11   5      107.97       97.30     10.45 o 
   0  11   5       81.94       85.73     16.22 o 
   1  11   5       11.13        5.56      4.88 o 
   2  11   5      353.60      357.82     12.63 o 
   3  11   5      306.39      299.82     12.79 o 
   4  11   5       63.87       63.83      8.12 o 
   5  11   5       46.06       35.77      8.10 o 
   6  11   5       70.89       70.41      9.79 o 
   7  11   5        0.42        5.92      9.56 o 
 -10  12   5        4.33       20.17     25.09 o 
  -9  12   5      168.44      230.31     28.24 o 
  -8  12   5       81.49       77.65     18.17 o 
  -7  12   5       12.52       14.25      6.69 o 
  -6  12   5        5.26       11.45      8.06 o 
  -5  12   5        0.69       10.91      7.93 o 
  -4  12   5       85.12       79.22     12.34 o 
  -3  12   5      349.60      319.44     21.65 o 
  -2  12   5        5.97       -1.41      5.21 o 
  -1  12   5       42.51       32.19      7.69 o 
   0  12   5       26.52       17.22     10.27 o 
   1  12   5       88.20       76.33     11.42 o 
   2  12   5        4.49        3.84      5.36 o 
   3  12   5        1.48        4.04      5.69 o 
   4  12   5       13.12        6.05      5.89 o 
   5  12   5       36.25       38.63     10.68 o 
   6  12   5        5.87       17.81      8.22 o 
  -9  13   5      123.23      177.29     29.54 o 
  -8  13   5       48.40       61.68     17.61 o 
  -7  13   5        3.39      -17.62     10.49 o 
  -6  13   5       54.24       45.24     11.02 o 
  -5  13   5       68.73       59.13     12.08 o 
  -4  13   5      173.17      165.63     20.82 o 
  -3  13   5       36.53       32.35      9.75 o 
  -2  13   5       51.05       57.16      9.48 o 
  -1  13   5        4.13       -1.86      5.64 o 
   0  13   5        0.48       -0.02      5.95 o 
   1  13   5       86.93       76.38     10.31 o 
   2  13   5       78.51       94.94     14.01 o 
   3  13   5      505.74      505.28     15.43 o 
   4  13   5        0.04        6.31      6.44 o 
   5  13   5        4.36        3.13      7.15 o 
   6  13   5        5.14        5.42     12.22 o 
  -9  14   5        8.70       19.11     23.89 o 
  -8  14   5       63.62       59.89     18.69 o 
  -7  14   5        0.06      -14.16      7.08 o 
  -6  14   5       53.43       63.20     12.41 o 
  -5  14   5       37.73       20.73     15.75 o 
  -4  14   5        9.69       12.30      8.68 o 
  -3  14   5       64.75       58.52     14.32 o 
  -2  14   5      133.77      107.79     24.05 o 
  -1  14   5        0.55       -0.72      6.21 o 
   0  14   5       22.17       17.61      6.79 o 
   1  14   5        2.45        5.56      6.44 o 
   2  14   5        0.00       -4.14      6.14 o 
   3  14   5        0.20       14.15      7.74 o 
   4  14   5        0.13       -2.52      7.82 o 
   5  14   5       12.80        5.59      8.28 o 
  -8  15   5       18.52       19.10     19.07 o 
  -7  15   5        0.77       -6.43     14.47 o 
  -6  15   5       76.56       81.89     15.33 o 
  -5  15   5       44.16       53.41     19.06 o 
  -4  15   5      107.70      116.78     15.56 o 
  -3  15   5       28.55       35.36     14.88 o 
  -2  15   5       12.08        9.36      8.39 o 
  -1  15   5        1.60       -1.96      6.38 o 
   0  15   5       27.88       34.51     10.11 o 
   1  15   5       66.05       76.92     12.59 o 
   2  15   5      233.24      215.46     18.81 o 
   3  15   5       43.55       40.69      9.71 o 
   4  15   5       16.06       18.55      9.29 o 
  -7  16   5       38.41       38.28     18.78 o 
  -6  16   5       66.53       66.97     14.41 o 
  -5  16   5      103.13      127.74     16.96 o 
  -4  16   5        4.34       -1.02      8.76 o 
  -3  16   5        4.76        2.76      7.93 o 
  -2  16   5        0.39        2.83      8.20 o 
  -1  16   5       10.22        7.17      7.09 o 
   0  16   5       12.60        4.35      8.46 o 
   1  16   5      179.37      197.26     24.16 o 
   2  16   5      112.96      103.30     17.63 o 
   3  16   5        0.01        6.28      8.80 o 
  -5  17   5        2.12       -4.10      9.49 o 
  -4  17   5        0.66        0.88      9.39 o 
  -3  17   5       13.60        2.81      9.25 o 
  -2  17   5       24.53       11.18     10.37 o 
  -1  17   5       23.44       20.25     18.59 o 
   0  17   5        5.50        7.43      8.85 o 
   1  17   5      115.25      123.71     15.74 o 
   2  17   5      154.91      155.27     17.80 o 
  -3  18   5        0.86      -14.03     10.01 o 
  -2  18   5       85.82       93.82     19.08 o 
  -1  18   5       82.20       20.30     19.13 o 
 -13   0   6        0.36       33.69     25.91 o 
 -12   0   6        0.47       36.38     21.56 o 
 -11   0   6      213.27      253.26     45.32 o 
 -10   0   6       15.07       21.11     19.00 o 
  -9   0   6     1289.29     1183.87     63.20 o 
  -8   0   6        6.83       11.72      8.20 o 
  -7   0   6       12.88        2.68      5.70 o 
  -6   0   6       14.49       28.15      8.38 o 
  -5   0   6       10.04       21.79      5.14 o 
  -4   0   6      401.62      400.68     13.13 o 
  -3   0   6        0.90        5.38      3.47 o 
  -2   0   6        2.33        2.17      3.53 o 
  -1   0   6        1.81        3.58      3.97 o 
   0   0   6        6.98        7.05      4.59 o 
   1   0   6      119.66      137.36     11.50 o 
   2   0   6       53.97       56.76      9.01 o 
   3   0   6     1376.42     1478.30     30.63 o 
   4   0   6      846.49      966.45     26.17 o 
   5   0   6       26.29       32.15     11.98 o 
   6   0   6       14.00        8.43      6.99 o 
   7   0   6        0.10       -4.58      8.53 o 
   8   0   6       45.45       50.37     13.10 o 
 -12   1   6        7.13       40.29     17.26 o 
 -11   1   6        9.16       13.36      9.65 o 
 -10   1   6       12.81       19.20      9.08 o 
  -9   1   6        1.05        3.90      6.49 o 
  -8   1   6       56.19       55.30     10.33 o 
  -7   1   6       91.95       72.52      9.25 o 
  -6   1   6       21.66       11.87      4.97 o 
  -5   1   6        7.01       12.45      3.25 o 
  -4   1   6       24.45       34.91      4.14 o 
  -3   1   6       32.96       39.08      4.00 o 
  -2   1   6       60.25       57.29      4.41 o 
  -1   1   6       16.01       12.64      3.02 o 
   0   1   6      191.63      211.95      7.45 o 
   1   1   6      158.71      188.65      9.42 o 
   2   1   6       43.42       38.45      5.78 o 
   3   1   6       91.41      101.19      8.25 o 
   4   1   6        3.09       -6.20      5.04 o 
   5   1   6      141.15      134.20     10.72 o 
   6   1   6       10.78       10.67      5.10 o 
   7   1   6       87.72       78.32      9.95 o 
   8   1   6        2.05       -3.02      6.54 o 
 -12   2   6        9.52        9.05     19.78 o 
 -11   2   6       31.35       45.54     13.12 o 
 -10   2   6        1.75        3.31      7.83 o 
  -9   2   6      473.24      365.24     18.83 o 
  -8   2   6      173.05      150.34     15.17 o 
  -7   2   6        0.30        0.89      5.42 o 
  -6   2   6       72.27       74.93      6.54 o 
  -5   2   6      236.26      235.11      8.37 o 
  -4   2   6       97.31       89.02      5.73 o 
  -3   2   6       13.10       14.05      2.99 o 
  -2   2   6        5.61        6.98      2.97 o 
  -1   2   6       54.46       48.31      4.70 o 
   0   2   6       63.91       69.98      5.18 o 
   1   2   6       53.16       57.91      6.07 o 
   2   2   6      354.21      375.11     11.43 o 
   3   2   6      238.87      233.64     11.46 o 
   4   2   6        6.84       10.19      5.05 o 
   5   2   6       86.20       84.67      8.41 o 
   6   2   6        3.86        8.30      5.46 o 
   7   2   6        0.60        6.48      6.02 o 
   8   2   6        0.00       -1.32      6.11 o 
 -12   3   6       66.10      146.37     38.79 o 
 -11   3   6        0.44        1.97      8.56 o 
 -10   3   6        7.14       19.94      9.03 o 
  -9   3   6       71.04       73.98     11.51 o 
  -8   3   6        5.05       -3.73      5.51 o 
  -7   3   6        5.73       -0.91      5.39 o 
  -6   3   6       15.36        9.57      6.83 o 
  -5   3   6       95.07       95.83      5.94 o 
  -4   3   6      351.60      364.79      8.89 o 
  -3   3   6        1.38        3.59      2.74 o 
  -2   3   6       24.49       23.87      3.61 o 
  -1   3   6       13.19       14.95      3.43 o 
   0   3   6      133.41      135.18      7.90 o 
   1   3   6      227.87      249.42     11.46 o 
   2   3   6      597.31      621.47     14.21 o 
   3   3   6      163.80      173.28     10.20 o 
   4   3   6       10.75       16.29      5.55 o 
   5   3   6        2.39        3.43      5.19 o 
   6   3   6       23.88        9.77      5.90 o 
   7   3   6       31.20       15.87      6.36 o 
   8   3   6        0.55        1.27      5.44 o 
 -12   4   6       33.74       39.93     14.56 o 
 -11   4   6        0.69       12.43     23.16 o 
 -10   4   6       21.48       16.36      9.70 o 
  -9   4   6       22.64       27.02      9.45 o 
  -8   4   6       69.38       59.29     10.34 o 
  -7   4   6      300.03      298.28     17.96 o 
  -6   4   6       61.81       58.20      7.20 o 
  -5   4   6       33.64       36.49      5.45 o 
  -4   4   6       59.55       63.89      5.32 o 
  -3   4   6        5.07        8.56      2.87 o 
  -2   4   6       67.75       54.61      4.80 o 
  -1   4   6      236.46      247.39      7.61 o 
   0   4   6        0.11       -0.75      4.00 o 
   1   4   6       49.36       55.09      7.16 o 
   2   4   6      830.51      827.30     16.10 o 
   3   4   6      264.90      267.14     12.62 o 
   4   4   6       22.12       15.65      6.77 o 
   5   4   6       22.54       19.13      5.99 o 
   6   4   6        2.27       -2.44      5.13 o 
   7   4   6       18.16       23.74      7.03 o 
   8   4   6       20.68       11.74      6.68 o 
 -12   5   6      115.85      158.78     27.79 o 
 -11   5   6       34.48       36.15     12.92 o 
 -10   5   6       21.58       21.61     10.57 o 
  -9   5   6       14.32        3.37      7.64 o 
  -8   5   6       48.78       37.64     10.92 o 
  -7   5   6       16.96       19.63      7.01 o 
  -6   5   6      569.30      552.11     13.88 o 
  -5   5   6       40.62       35.28      5.44 o 
  -4   5   6      412.24      400.70      9.75 o 
  -3   5   6       82.35       77.51      5.90 o 
  -2   5   6        7.13       10.44      3.24 o 
  -1   5   6      151.84      161.46      7.34 o 
   0   5   6      509.43      511.00     11.84 o 
   1   5   6      573.99      597.84     13.15 o 
   2   5   6      225.24      224.39     11.85 o 
   3   5   6      122.23      124.33      9.53 o 
   4   5   6       12.26       13.76      5.00 o 
   5   5   6        0.14       -0.36      6.00 o 
   6   5   6        0.22       -3.17      5.79 o 
   7   5   6        4.01       -1.12      5.58 o 
   8   5   6        9.69        4.36      9.84 o 
 -12   6   6        5.51       23.08     26.62 o 
 -11   6   6       27.53       32.02     11.93 o 
 -10   6   6       23.63        5.57     10.32 o 
  -9   6   6       23.23       19.16      9.73 o 
  -8   6   6        1.78        5.35     13.17 o 
  -7   6   6     2171.12     2197.82     36.81 o 
  -6   6   6        0.30        3.47      4.55 o 
  -5   6   6      154.13      146.12      9.51 o 
  -4   6   6      107.79      109.79      7.56 o 
  -3   6   6        3.43        6.61      3.29 o 
  -2   6   6       12.46        9.96      3.23 o 
  -1   6   6        3.05        6.57      3.52 o 
   0   6   6       61.63       64.41      5.75 o 
   1   6   6       18.07       13.15      5.52 o 
   2   6   6      223.56      202.45     12.20 o 
   3   6   6       39.38       33.04      6.25 o 
   4   6   6       55.58       66.87      7.98 o 
   5   6   6        0.04       -0.67      5.46 o 
   6   6   6        8.02        1.53      5.86 o 
   7   6   6        0.09        6.06      7.59 o 
 -12   7   6      112.29      174.79     70.66 o 
 -11   7   6      189.17      269.29    111.33 o 
 -10   7   6        1.32        8.87      7.94 o 
  -9   7   6       51.13       51.75     11.92 o 
  -8   7   6      379.72      403.25     23.16 o 
  -7   7   6      657.32      653.88     18.23 o 
  -6   7   6     1520.81     1505.11     26.26 o 
  -5   7   6        0.27        4.88      5.26 o 
  -4   7   6      519.54      517.70     15.51 o 
  -3   7   6       20.13       21.32      4.47 o 
  -2   7   6      112.86      121.71      6.49 o 
  -1   7   6        2.58        3.11      3.53 o 
   0   7   6      160.20      175.57      8.40 o 
   1   7   6       15.08       14.38      5.54 o 
   2   7   6       53.59       66.44      8.70 o 
   3   7   6        9.50       12.49      6.15 o 
   4   7   6        1.86        6.52      5.79 o 
   5   7   6       26.48       36.91      7.73 o 
   6   7   6       17.09       10.44      7.15 o 
   7   7   6        8.25        8.95      7.82 o 
 -11   8   6      143.35      184.63     22.80 o 
 -10   8   6       29.64       22.94     12.41 o 
  -9   8   6      105.47      101.04     51.94 o 
  -8   8   6       16.74       12.06      8.02 o 
  -7   8   6       14.68       16.93      5.83 o 
  -6   8   6      960.06      972.74     21.91 o 
  -5   8   6      740.84      733.25     19.25 o 
  -4   8   6       23.30       22.64      6.50 o 
  -3   8   6       33.93       34.82      5.52 o 
  -2   8   6      192.55      215.85      9.75 o 
  -1   8   6       32.75       37.27      5.11 o 
   0   8   6       43.40       35.63      6.35 o 
   1   8   6        6.56        4.07      6.66 o 
   2   8   6       15.58       14.23      5.88 o 
   3   8   6       22.80       19.49      6.59 o 
   4   8   6       64.90       51.09     12.07 o 
   5   8   6        0.00        8.91      6.02 o 
   6   8   6       17.96       20.60      7.59 o 
   7   8   6        1.20        3.14      6.17 o 
 -11   9   6       42.40       61.85     32.20 o 
 -10   9   6       11.41        4.80     12.65 o 
  -9   9   6       11.83       12.76      8.73 o 
  -8   9   6       14.67        7.12      8.11 o 
  -7   9   6      189.72      218.70     16.08 o 
  -6   9   6      511.90      537.83     17.29 o 
  -5   9   6        6.97        6.55      5.92 o 
  -4   9   6      124.33      119.75     13.30 o 
  -3   9   6        1.07       -4.57      5.66 o 
  -2   9   6      195.80      183.76     10.65 o 
  -1   9   6        5.11        9.07      5.49 o 
   0   9   6       17.82       18.62      6.69 o 
   1   9   6        6.04        5.41      5.28 o 
   2   9   6       18.93       17.00      7.30 o 
   3   9   6       91.85       80.64      7.95 o 
   4   9   6       69.14       70.05      8.15 o 
   5   9   6        1.29       -7.10      4.80 o 
   6   9   6        0.51       -2.49      5.23 o 
 -10  10   6       11.29        1.06     22.81 o 
  -9  10   6       10.60       12.91     18.74 o 
  -8  10   6       36.86       30.20     13.93 o 
  -7  10   6        4.75        9.39      5.66 o 
  -6  10   6       12.90        6.80      5.77 o 
  -5  10   6       23.88       29.96      6.86 o 
  -4  10   6       43.30       54.41     10.38 o 
  -3  10   6       53.73       47.72      9.78 o 
  -2  10   6       26.66       20.62      8.99 o 
  -1  10   6       22.29       12.97      5.45 o 
   0  10   6       31.50       28.21      6.03 o 
   1  10   6       86.06       77.69     10.52 o 
   2  10   6       26.60       19.68      6.18 o 
   3  10   6       91.46       99.79      9.93 o 
   4  10   6      342.66      368.43     15.08 o 
   5  10   6        8.27        1.43      5.74 o 
   6  10   6        8.77        5.49      6.14 o 
 -10  11   6       53.25       20.86     27.60 o 
  -9  11   6        7.61        0.43      9.31 o 
  -8  11   6       61.00       55.57     11.37 o 
  -7  11   6       27.04       24.96      7.32 o 
  -6  11   6        8.32        4.14      6.30 o 
  -5  11   6       67.70       73.43     15.88 o 
  -4  11   6      113.14      108.68     13.82 o 
  -3  11   6      255.75      280.85     20.76 o 
  -2  11   6      178.34      176.57     20.27 o 
  -1  11   6        1.42       -4.26      5.48 o 
   0  11   6       73.01       80.57      8.78 o 
   1  11   6       46.65       51.83      8.08 o 
   2  11   6       11.69       12.08      7.87 o 
   3  11   6       56.70       49.24      7.50 o 
   4  11   6       69.98       72.64      9.52 o 
   5  11   6       17.83       10.48      8.64 o 
   6  11   6        0.01        3.07      7.84 o 
  -9  12   6      154.13      229.49     50.49 o 
  -8  12   6       28.61       35.86     10.00 o 
  -7  12   6        0.19        5.84      6.43 o 
  -6  12   6       16.20       28.19      9.29 o 
  -5  12   6       24.63       27.82     10.02 o 
  -4  12   6        6.79        9.06      8.39 o 
  -3  12   6      161.35      139.21     24.12 o 
  -2  12   6       47.80       45.37     11.06 o 
  -1  12   6       41.84       49.24      9.47 o 
   0  12   6       40.27       58.45     12.58 o 
   1  12   6       38.45       35.23      7.59 o 
   2  12   6        0.49        0.53      4.76 o 
   3  12   6       69.41       61.44      8.52 o 
   4  12   6       85.32       86.24     10.65 o 
   5  12   6        3.31        2.41      7.83 o 
  -9  13   6        5.83       14.34     27.31 o 
  -8  13   6       66.60       83.91     14.56 o 
  -7  13   6        0.36       10.23      9.39 o 
  -6  13   6        0.00        2.30      9.86 o 
  -5  13   6        3.06      -13.47      6.74 o 
  -4  13   6       18.11       27.31      8.89 o 
  -3  13   6        0.32        8.81      8.55 o 
  -2  13   6        0.00       -1.77      7.41 o 
  -1  13   6        3.95       -1.24      6.92 o 
   0  13   6        0.00       -0.98      6.27 o 
   1  13   6       34.29       37.59      9.11 o 
   2  13   6      245.45      293.40     18.48 o 
   3  13   6        8.38       11.32      6.84 o 
   4  13   6        0.42        3.68      7.80 o 
  -8  14   6       25.76       27.35     17.91 o 
  -7  14   6       39.56       65.61     13.22 o 
  -6  14   6       10.84        5.82      9.16 o 
  -5  14   6        0.40      -12.12      7.22 o 
  -4  14   6      178.67      185.43     19.04 o 
  -3  14   6        0.42        4.00      7.97 o 
  -2  14   6       13.87        5.31      8.21 o 
  -1  14   6        6.64        4.72      7.81 o 
   0  14   6        1.75        3.57      6.84 o 
   1  14   6        0.42       -0.08      6.33 o 
   2  14   6        3.96        9.37      7.47 o 
   3  14   6      220.14      263.69     21.70 o 
  -7  15   6       19.64       51.35     13.48 o 
  -6  15   6       13.34        7.79     10.62 o 
  -5  15   6       25.52       44.33     12.51 o 
  -4  15   6       18.50       38.41     11.22 o 
  -3  15   6        8.58       12.14     10.43 o 
  -2  15   6        0.02        0.93     10.10 o 
  -1  15   6        8.52       17.57     10.09 o 
   0  15   6        1.10        6.95      7.36 o 
   1  15   6      205.26      213.17     19.43 o 
   2  15   6        0.22       10.38      9.39 o 
  -5  16   6        2.28        8.48     10.44 o 
  -4  16   6       94.70       60.53     15.90 o 
  -3  16   6       14.67       16.13      9.98 o 
  -2  16   6        3.77        2.66      9.44 o 
  -1  16   6        9.26        7.96      9.24 o 
   0  16   6       22.78       16.76     11.77 o 
   1  16   6       29.26       13.66      9.97 o 
  -3  17   6        7.17       -4.00      9.75 o 
  -2  17   6        5.11       11.81     10.50 o 
 -12   1   7       12.07       17.29     16.30 o 
 -11   1   7        8.11       15.43      7.62 o 
 -10   1   7       65.61       57.11      9.94 o 
  -9   1   7        0.39        7.23      6.34 o 
  -8   1   7      263.09      267.58     16.87 o 
  -7   1   7      156.12      172.25     13.58 o 
  -6   1   7       11.62       10.28      5.33 o 
  -5   1   7        7.72        6.27      3.95 o 
  -4   1   7      228.09      226.72      9.95 o 
  -3   1   7      456.74      482.94      9.97 o 
  -2   1   7        8.98       14.29      3.60 o 
  -1   1   7       19.88       18.86      3.92 o 
   0   1   7       53.16       51.04      5.30 o 
   1   1   7        3.00        2.02      4.11 o 
   2   1   7       35.57       38.92      6.45 o 
   3   1   7       53.46       48.73      7.41 o 
   4   1   7      343.89      354.50     14.55 o 
   5   1   7       93.76       94.30     10.39 o 
   6   1   7       47.96       49.49      9.23 o 
   7   1   7        0.22        6.72      6.21 o 
 -12   2   7        0.03       84.24     35.94 o 
 -11   2   7       74.93       96.84     48.07 o 
 -10   2   7       59.06       75.64     13.77 o 
  -9   2   7       97.49      104.28     11.77 o 
  -8   2   7        6.74        0.85      5.12 o 
  -7   2   7        2.74        6.25      5.23 o 
  -6   2   7       26.39       22.23      6.19 o 
  -5   2   7        4.91        7.39      4.14 o 
  -4   2   7      196.78      207.69      9.64 o 
  -3   2   7      240.48      240.22      9.98 o 
  -2   2   7       41.52       43.37      4.64 o 
  -1   2   7      225.15      226.57      8.53 o 
   0   2   7      146.74      151.81      8.45 o 
   1   2   7       13.10       15.29      4.74 o 
   2   2   7      239.39      247.46     12.07 o 
   3   2   7        0.05       -5.69      4.69 o 
   4   2   7       21.17        7.17      6.30 o 
   5   2   7        3.78       14.43      6.51 o 
   6   2   7       26.03       16.68      7.14 o 
   7   2   7       19.24        7.42      6.78 o 
 -12   3   7        0.40       30.61     12.09 o 
 -11   3   7       28.95       34.39     12.11 o 
 -10   3   7        0.97        7.09     10.33 o 
  -9   3   7        0.66        0.99     10.64 o 
  -8   3   7      248.76      258.44     16.36 o 
  -7   3   7      244.33      244.78     15.62 o 
  -6   3   7        0.17       -0.13      4.95 o 
  -5   3   7       57.43       54.55      7.36 o 
  -4   3   7      215.05      235.27     10.23 o 
  -3   3   7      117.90      114.05      7.84 o 
  -2   3   7      255.44      260.70      9.30 o 
  -1   3   7       25.66       29.46      4.20 o 
   0   3   7       15.58       11.33      4.21 o 
   1   3   7      125.42      140.94      9.28 o 
   2   3   7       44.08       36.62      6.49 o 
   3   3   7       81.14       80.16      8.16 o 
   4   3   7       18.61        8.82      6.27 o 
   5   3   7       58.69       55.34      8.48 o 
   6   3   7        9.67       -0.85      5.20 o 
   7   3   7       11.96       16.68     10.06 o 
 -12   4   7       73.33      188.39     49.72 o 
 -11   4   7       74.15       98.01     51.98 o 
 -10   4   7       10.04       14.19     10.28 o 
  -9   4   7        0.60        9.10      9.33 o 
  -8   4   7       30.41       19.37      8.20 o 
  -7   4   7       52.21       45.69     11.90 o 
  -6   4   7      172.11      179.62     13.82 o 
  -5   4   7      531.94      537.06     17.67 o 
  -4   4   7      277.03      260.70      9.44 o 
  -3   4   7       47.99       52.37      5.69 o 
  -2   4   7        3.60        6.86      3.59 o 
  -1   4   7       10.39       11.36      3.85 o 
   0   4   7        0.11       -1.25      3.60 o 
   1   4   7       39.35       49.29      5.94 o 
   2   4   7       83.32       81.78      8.14 o 
   3   4   7       63.33       63.07      8.44 o 
   4   4   7       65.35       56.43      8.57 o 
   5   4   7        0.72       -0.30      6.52 o 
   6   4   7       39.82       35.28      7.78 o 
 -11   5   7       68.74       64.23     27.31 o 
 -10   5   7        3.95        8.12      9.60 o 
  -9   5   7        0.29       -0.31      8.43 o 
  -8   5   7        1.25        9.75      9.24 o 
  -7   5   7      217.88      205.48     21.12 o 
  -6   5   7       90.69       90.13      8.32 o 
  -5   5   7     1229.62     1231.67     28.81 o 
  -4   5   7        0.11       -1.29      3.32 o 
  -3   5   7       19.90       16.33      4.28 o 
  -2   5   7       70.24       77.30      5.80 o 
  -1   5   7       67.65       57.94      6.14 o 
   0   5   7        6.54        3.48      4.34 o 
   1   5   7      734.94      776.96     17.16 o 
   2   5   7        0.01        3.17      5.06 o 
   3   5   7        0.20       -5.06      5.19 o 
   4   5   7       61.31       49.88      8.21 o 
   5   5   7       32.07       29.97      7.36 o 
   6   5   7       24.64       46.79      8.93 o 
 -11   6   7       57.66       72.29     39.43 o 
 -10   6   7        0.64       16.36     13.97 o 
  -9   6   7       83.90      127.02     18.66 o 
  -8   6   7        0.32       -6.66      7.37 o 
  -7   6   7       97.82       96.63     15.05 o 
  -6   6   7      700.53      677.73     21.92 o 
  -5   6   7     1523.23     1530.29     22.22 o 
  -4   6   7       23.54       24.77      4.76 o 
  -3   6   7        0.00       -2.05      4.64 o 
  -2   6   7        0.00        4.47      3.86 o 
  -1   6   7       18.71        7.71      5.26 o 
   0   6   7       98.69       98.72      7.90 o 
   1   6   7      136.12      143.14     12.80 o 
   2   6   7       58.96       58.56      7.85 o 
   3   6   7        4.10        3.68      5.44 o 
   4   6   7       15.79       14.32      7.16 o 
   5   6   7       63.38       61.08      8.89 o 
   6   6   7        0.03       -2.69      6.53 o 
 -11   7   7       10.82       20.83     17.95 o 
 -10   7   7       42.36       62.67     40.19 o 
  -9   7   7       10.66       16.02     10.08 o 
  -8   7   7       13.56        8.67      9.14 o 
  -7   7   7      158.74      155.57     19.22 o 
  -6   7   7        0.69        0.37      5.31 o 
  -5   7   7      405.75      418.00     13.63 o 
  -4   7   7      207.77      242.21     12.85 o 
  -3   7   7        1.96       -0.42      3.85 o 
  -2   7   7        2.76        8.95      4.57 o 
  -1   7   7        2.94        4.87      4.17 o 
   0   7   7        4.70        1.59      4.81 o 
   1   7   7        9.31       12.55      7.21 o 
   2   7   7       18.58       22.97      7.61 o 
   3   7   7       47.35       45.54      7.82 o 
   4   7   7        8.58        9.70      5.82 o 
   5   7   7        4.68        8.55      6.45 o 
   6   7   7        6.49        6.63      7.00 o 
 -11   8   7        6.02       -7.68     17.53 o 
 -10   8   7        0.42        1.98      9.51 o 
  -9   8   7       18.24       11.92     18.13 o 
  -8   8   7      110.27       88.13     22.21 o 
  -7   8   7       18.13       24.21     11.34 o 
  -6   8   7      123.20      105.24     10.76 o 
  -5   8   7      300.75      307.16     14.55 o 
  -4   8   7       27.27       27.30      5.89 o 
  -3   8   7        9.10        5.43      5.12 o 
  -2   8   7        4.01        4.38      4.55 o 
  -1   8   7        0.49       -2.27      4.46 o 
   0   8   7      220.25      230.93     13.11 o 
   1   8   7        5.56       16.25      6.54 o 
   2   8   7      270.10      289.71     15.87 o 
   3   8   7      167.92      180.59     12.46 o 
   4   8   7       67.96       72.72      9.54 o 
   5   8   7       25.75       26.14      7.82 o 
 -10   9   7       12.26       10.31     13.07 o 
  -9   9   7       16.47       10.65     10.57 o 
  -8   9   7        0.87        5.80     16.71 o 
  -7   9   7      522.10      495.04     20.43 o 
  -6   9   7       66.59       83.38     18.28 o 
  -5   9   7       43.92       29.16      7.27 o 
  -4   9   7        0.65        6.94      5.35 o 
  -3   9   7       24.23       18.46      6.58 o 
  -2   9   7        3.72       -1.11      6.51 o 
  -1   9   7       67.92       47.09     10.00 o 
   0   9   7       40.84       34.32      7.26 o 
   1   9   7      114.56      107.95     13.85 o 
   2   9   7        1.69        6.53      6.40 o 
   3   9   7      213.89      226.96     16.78 o 
   4   9   7        2.23       -1.87      4.97 o 
   5   9   7       25.17       23.16      7.80 o 
 -10  10   7        4.05        0.07     16.55 o 
  -9  10   7      148.66      169.76     30.44 o 
  -8  10   7       81.17       99.39     17.34 o 
  -7  10   7       14.26       20.83      9.77 o 
  -6  10   7        6.25        1.45      5.98 o 
  -5  10   7       13.05        7.81      6.63 o 
  -4  10   7        0.46        1.07      6.15 o 
  -3  10   7        5.86       10.94      6.53 o 
  -2  10   7        4.13       21.21      9.35 o 
  -1  10   7      154.84      145.90     29.08 o 
   0  10   7      166.73      158.97     16.14 o 
   1  10   7      104.13      104.67     11.57 o 
   2  10   7       74.55       81.97     12.01 o 
   3  10   7      117.51      130.51     14.01 o 
   4  10   7        2.34       10.90      7.28 o 
  -9  11   7        0.64       16.24     16.36 o 
  -8  11   7       30.99       25.38     11.16 o 
  -7  11   7      129.15      129.07     17.84 o 
  -6  11   7      114.59      104.93     15.80 o 
  -5  11   7       64.30       74.35     13.04 o 
  -4  11   7       25.01       25.49      7.64 o 
  -3  11   7       11.06       18.25      8.51 o 
  -2  11   7      162.91      157.57     22.03 o 
  -1  11   7        3.48       -0.96      6.99 o 
   0  11   7       98.15       90.85     11.84 o 
   1  11   7       39.49       44.00      9.41 o 
   2  11   7       14.21       24.69      8.90 o 
   3  11   7       87.64       78.09     12.51 o 
   4  11   7       65.64       60.21      9.68 o 
  -8  12   7      142.48      168.66     80.97 o 
  -7  12   7       39.46       46.84     13.73 o 
  -6  12   7       25.68       22.13      9.80 o 
  -5  12   7       24.72       22.53     11.08 o 
  -4  12   7       13.36       19.99     10.44 o 
  -3  12   7       22.01        6.42      8.32 o 
  -2  12   7      157.18      149.54     17.27 o 
  -1  12   7       11.10        3.71      8.26 o 
   0  12   7       40.58       52.39      8.25 o 
   1  12   7        6.26        9.59      6.44 o 
   2  12   7       33.65       31.39      7.35 o 
   3  12   7       36.64       39.09      9.19 o 
  -8  13   7      106.55      118.88     61.31 o 
  -7  13   7       36.20       18.03     16.28 o 
  -6  13   7        3.63       11.92      9.23 o 
  -5  13   7       17.31       13.80     10.04 o 
  -4  13   7       35.13       42.31     12.08 o 
  -3  13   7      100.81      119.94     16.04 o 
  -2  13   7        3.32        9.95      8.74 o 
  -1  13   7        0.36        4.00      7.94 o 
   0  13   7        1.20       11.37     11.11 o 
   1  13   7        4.01       -1.64      7.77 o 
   2  13   7       20.67       27.19     11.27 o 
  -6  14   7        0.24        6.05      9.05 o 
  -5  14   7       23.47        7.04      9.28 o 
  -4  14   7       22.47       20.14     10.47 o 
  -3  14   7        9.72       15.95     17.18 o 
  -2  14   7        4.87        7.88      9.29 o 
  -1  14   7       11.60        7.89      8.84 o 
   0  14   7        7.55        9.69      9.20 o 
   1  14   7       25.62       14.63      8.61 o 
  -5  15   7        5.92       18.93     11.19 o 
  -4  15   7        2.31        7.20      9.91 o 
  -3  15   7       14.03       12.01     10.88 o 
  -2  15   7       40.11       44.14     13.71 o 
  -1  15   7        2.48       12.87     10.30 o 
   0  15   7        0.03       12.59     10.77 o 
 -11   0   8        0.61       20.45     12.41 o 
 -10   0   8      101.02       75.23     24.80 o 
  -9   0   8       47.68       53.46     28.08 o 
  -8   0   8     1259.72     1116.07     84.46 o 
  -7   0   8        1.46        7.80      8.42 o 
  -6   0   8       82.34      104.51     17.16 o 
  -5   0   8        2.19       -1.69      9.24 o 
  -4   0   8        0.04       -2.59      5.09 o 
  -3   0   8      128.77      125.00     12.55 o 
  -2   0   8       37.62       35.61      6.85 o 
  -1   0   8       17.06       17.16      6.44 o 
   0   0   8        0.12       -4.27      6.63 o 
   1   0   8        3.12        3.01      7.35 o 
   2   0   8       40.67       22.85      9.73 o 
   3   0   8        2.28        4.11      8.92 o 
   4   0   8      202.94      210.10     24.27 o 
   5   0   8      242.08      198.51     30.22 o 
 -11   1   8        2.43        6.60      7.58 o 
 -10   1   8        1.09        7.48      7.12 o 
  -9   1   8       27.55       36.35      9.19 o 
  -8   1   8        6.62        9.56      6.41 o 
  -7   1   8        2.67        5.11      5.74 o 
  -6   1   8       25.66       17.12      9.12 o 
  -5   1   8        0.02        2.73      4.30 o 
  -4   1   8        4.22        4.99      4.06 o 
  -3   1   8       23.86       31.65      5.84 o 
  -2   1   8        4.28        5.28      3.63 o 
  -1   1   8        0.73        8.43      3.90 o 
   0   1   8        4.24       22.00      5.65 o 
   1   1   8        0.42        0.52      5.00 o 
   2   1   8       65.08       66.26      9.91 o 
   3   1   8       28.50       20.70      6.81 o 
   4   1   8       24.21       21.14      7.72 o 
   5   1   8        2.14        3.95      7.14 o 
 -11   2   8        8.97        2.73      7.82 o 
 -10   2   8        6.91        4.32      7.12 o 
  -9   2   8        2.12        3.14      6.71 o 
  -8   2   8      324.30      321.03     31.15 o 
  -7   2   8       18.36       33.20      8.29 o 
  -6   2   8       45.55       46.81      8.33 o 
  -5   2   8       15.58       19.35      5.83 o 
  -4   2   8       31.98       20.75      6.35 o 
  -3   2   8       94.71       89.93      7.07 o 
  -2   2   8        0.00        6.26      4.09 o 
  -1   2   8       15.59       14.28      4.30 o 
   0   2   8        5.90        6.16      4.46 o 
   1   2   8      109.00      107.83      8.98 o 
   2   2   8       36.44       32.73      6.69 o 
   3   2   8       37.96       23.51      7.17 o 
   4   2   8       22.33       11.77      7.33 o 
   5   2   8        5.34        5.78      7.59 o 
 -11   3   8       62.60       68.37     16.91 o 
 -10   3   8        1.04       -7.28      6.41 o 
  -9   3   8        7.96        0.41      6.78 o 
  -8   3   8        0.00        1.61      6.03 o 
  -7   3   8       85.12       60.59      9.65 o 
  -6   3   8       11.34       23.47      6.77 o 
  -5   3   8       19.43       14.00      5.12 o 
  -4   3   8       11.96       11.50      4.62 o 
  -3   3   8      119.71      126.61      8.07 o 
  -2   3   8        7.86        8.04      4.13 o 
  -1   3   8        8.18        5.97      3.67 o 
   0   3   8       29.04       27.52      5.54 o 
   1   3   8       56.19       60.08      7.49 o 
   2   3   8       55.42       54.16      7.62 o 
   3   3   8       64.80       67.46      8.91 o 
   4   3   8        2.01       -1.13      6.92 o 
   5   3   8        0.12       -9.24      7.80 o 
 -11   4   8       91.91       81.02     20.23 o 
 -10   4   8        1.45        4.14      7.55 o 
  -9   4   8        8.37       12.68      8.48 o 
  -8   4   8        7.53       13.15      7.59 o 
  -7   4   8        3.27       13.17      6.72 o 
  -6   4   8      304.39      323.10     35.65 o 
  -5   4   8       93.65      102.92      9.52 o 
  -4   4   8      145.60      155.54      9.92 o 
  -3   4   8       28.12       29.70      5.76 o 
  -2   4   8       12.05        8.80      4.81 o 
  -1   4   8        2.21       -2.25      4.07 o 
   0   4   8       87.42       94.13      8.73 o 
   1   4   8        5.98       -0.91      5.34 o 
   2   4   8        9.87       15.09      6.06 o 
   3   4   8      244.50      200.95     13.31 o 
   4   4   8       77.90       56.27      9.38 o 
   5   4   8        3.09        3.32      7.50 o 
 -11   5   8      113.17      157.59     69.23 o 
 -10   5   8       20.05       77.80     33.65 o 
  -9   5   8        2.24        7.18      7.56 o 
  -8   5   8       27.42       11.04      9.93 o 
  -7   5   8       52.08       49.87     13.73 o 
  -6   5   8       30.79       25.23      8.78 o 
  -5   5   8      146.51      130.24     10.53 o 
  -4   5   8        1.06        2.84      4.97 o 
  -3   5   8      120.24      117.57      8.55 o 
  -2   5   8       84.63       84.33      7.80 o 
  -1   5   8        0.44        3.93      4.76 o 
   0   5   8       13.77       10.94      5.05 o 
   1   5   8       60.51       63.52      8.04 o 
   2   5   8      173.42      153.25     11.26 o 
   3   5   8       93.53       78.98      9.66 o 
   4   5   8       29.09       19.26      7.82 o 
   5   5   8        2.15        4.42      7.34 o 
 -10   6   8       63.76       54.12     16.05 o 
  -9   6   8        0.65       -0.42      8.98 o 
  -8   6   8        4.02       13.97      7.98 o 
  -7   6   8       21.54       30.32      9.30 o 
  -6   6   8      536.39      515.24     21.65 o 
  -5   6   8      196.76      217.15     14.82 o 
  -4   6   8        1.47       10.15      4.79 o 
  -3   6   8      137.60      142.59      8.83 o 
  -2   6   8       12.83       17.03      5.82 o 
  -1   6   8        0.00        3.70      5.42 o 
   0   6   8       40.00       30.09      7.17 o 
   1   6   8        1.68        4.12      5.07 o 
   2   6   8       58.46       46.53      8.21 o 
   3   6   8      200.61      199.08     13.32 o 
   4   6   8        7.54        8.89      7.24 o 
 -10   7   8      200.61      275.19    109.34 o 
  -9   7   8        4.90       20.51     15.70 o 
  -8   7   8       57.17       33.21     10.00 o 
  -7   7   8      100.76       81.61     19.50 o 
  -6   7   8      643.24      702.61     20.57 o 
  -5   7   8      521.78      551.97     19.25 o 
  -4   7   8       52.84       56.79      7.97 o 
  -3   7   8       85.26       78.58      7.38 o 
  -2   7   8       79.91       71.22      7.65 o 
  -1   7   8       15.46       21.09      8.08 o 
   0   7   8        0.33        5.00      6.05 o 
   1   7   8      106.27      104.89     10.46 o 
   2   7   8        7.57        3.87      6.43 o 
   3   7   8       41.21       33.82      7.86 o 
   4   7   8       83.96       84.60     10.73 o 
 -10   8   8       55.49       77.75     19.01 o 
  -9   8   8        1.20       12.57     10.00 o 
  -8   8   8        9.09       22.89     11.76 o 
  -7   8   8       43.46       49.69     10.48 o 
  -6   8   8       28.28       24.73      7.43 o 
  -5   8   8      531.64      578.01     26.74 o 
  -4   8   8      119.72      128.59     10.83 o 
  -3   8   8      186.62      199.75     12.70 o 
  -2   8   8       65.62       65.45     10.36 o 
  -1   8   8       27.34       13.87      7.82 o 
   0   8   8        8.39       11.93      6.73 o 
   1   8   8        4.60        8.40      6.21 o 
   2   8   8       37.00       36.64      8.17 o 
   3   8   8        4.47       -0.99      6.83 o 
   4   8   8       37.69       41.73      9.67 o 
  -9   9   8        1.69      -11.56      9.52 o 
  -8   9   8       27.10       22.42     12.37 o 
  -7   9   8        1.45        3.38      7.09 o 
  -6   9   8      202.71      207.91     19.82 o 
  -5   9   8      446.83      432.01     15.50 o 
  -4   9   8        5.15        6.78      5.97 o 
  -3   9   8      204.94      205.87     22.15 o 
  -2   9   8       24.11       33.69     10.93 o 
  -1   9   8       79.09       63.40     10.26 o 
   0   9   8        1.39       -7.81      7.44 o 
   1   9   8       10.05        9.88      7.04 o 
   2   9   8        0.13        0.73      7.37 o 
   3   9   8        2.63       10.36      6.95 o 
  -8  10   8        5.31       16.84     22.01 o 
  -7  10   8      135.60      135.11     21.57 o 
  -6  10   8       50.79       44.14     11.43 o 
  -5  10   8       75.72       76.65      9.18 o 
  -4  10   8        1.61        6.62      6.35 o 
  -3  10   8       66.91       52.33     12.11 o 
  -2  10   8       54.11       60.81     12.40 o 
  -1  10   8        4.13        9.31      9.71 o 
   0  10   8        3.31       -5.76      8.40 o 
   1  10   8       19.61       37.00     11.59 o 
   2  10   8       14.19       18.20      9.80 o 
  -8  11   8        0.77       -0.36     10.51 o 
  -7  11   8       67.85       77.31     17.30 o 
  -6  11   8       46.28       43.26      8.74 o 
  -5  11   8       21.15        6.73      7.41 o 
  -4  11   8       17.43       16.15      9.19 o 
  -3  11   8       50.73       38.52     10.94 o 
  -2  11   8       87.86       57.13     15.63 o 
  -1  11   8       36.16       23.86     10.69 o 
   0  11   8        1.90        1.57      9.54 o 
   1  11   8        6.29       10.68     11.24 o 
   2  11   8        1.26       -7.03      8.05 o 
  -7  12   8        8.44        8.12     18.85 o 
  -6  12   8        5.49        9.36      8.36 o 
  -5  12   8        5.85       11.55     10.09 o 
  -4  12   8        5.94       13.09      9.63 o 
  -3  12   8       42.11       54.64     12.77 o 
  -2  12   8       10.75       12.28      9.68 o 
  -1  12   8        1.76       11.36     10.10 o 
   0  12   8        0.32       -1.43      9.64 o 
   1  12   8       29.63       28.48     24.86 o 
  -5  13   8        2.88       21.70     11.08 o 
  -4  13   8        1.35        2.58      9.28 o 
  -3  13   8        0.01        4.06     10.35 o 
  -2  13   8        1.79        2.78      9.51 o 
  -1  13   8        4.84       -6.97     10.90 o 
 -10   1   9        2.00       12.04      7.98 o 
  -9   1   9       32.62       19.00      8.09 o 
  -8   1   9        0.71        8.40      7.58 o 
  -7   1   9       90.52       94.69     12.27 o 
  -6   1   9       55.84       38.39      9.13 o 
  -5   1   9        2.84        6.86      6.56 o 
  -4   1   9        0.10        1.79      4.86 o 
  -3   1   9       72.99       64.71      7.98 o 
  -2   1   9       83.00       77.15     10.60 o 
  -1   1   9        6.99        1.66      4.41 o 
   0   1   9        0.26        6.18      5.19 o 
   1   1   9       19.65        9.21      6.36 o 
   2   1   9        4.32        4.20      7.13 o 
   3   1   9       27.13       20.26      7.38 o 
 -10   2   9        6.46        9.18      8.90 o 
  -9   2   9      134.82      113.09     21.20 o 
  -8   2   9        6.32       -2.00      6.47 o 
  -7   2   9       13.70       13.92      7.87 o 
  -6   2   9       18.95       17.72      7.91 o 
  -5   2   9       93.56       93.41     11.76 o 
  -4   2   9        0.35       -4.85      5.46 o 
  -3   2   9       61.79       46.00      7.20 o 
  -2   2   9       25.83       27.55      5.67 o 
  -1   2   9        1.59        0.90      5.02 o 
   0   2   9       75.59       82.96      8.64 o 
   1   2   9       63.67       68.07      8.44 o 
   2   2   9       19.60       20.19      7.27 o 
   3   2   9       33.95       19.37      7.49 o 
 -10   3   9       15.43       26.09     13.09 o 
  -9   3   9       14.49       17.98      9.51 o 
  -8   3   9        1.81       13.21      7.85 o 
  -7   3   9      101.74       83.21     11.20 o 
  -6   3   9      296.97      316.63     36.60 o 
  -5   3   9       81.66       93.93     13.87 o 
  -4   3   9      114.40      104.86     10.36 o 
  -3   3   9       20.85       24.63      6.36 o 
  -2   3   9       12.36        9.28      5.93 o 
  -1   3   9       25.04       20.47      5.87 o 
   0   3   9        0.16        2.49      5.09 o 
   1   3   9        0.44       -0.58      5.66 o 
   2   3   9       62.94       62.87      9.06 o 
   3   3   9       14.32       -0.60      7.31 o 
  -9   4   9       23.14       12.01      9.03 o 
  -8   4   9        4.40       11.27      8.53 o 
  -7   4   9        0.25       11.15      8.35 o 
  -6   4   9        2.00       10.71      7.17 o 
  -5   4   9      260.62      230.51     14.41 o 
  -4   4   9      460.55      527.93     17.41 o 
  -3   4   9      218.34      208.17     12.29 o 
  -2   4   9       23.26       16.26      5.61 o 
  -1   4   9        2.77        0.80      5.76 o 
   0   4   9        2.74       10.51      5.91 o 
   1   4   9        2.34        0.65      5.88 o 
   2   4   9        6.12        8.08      6.68 o 
   3   4   9       51.50       44.76      9.19 o 
  -9   5   9        4.71       12.68     11.19 o 
  -8   5   9        0.22        4.07      7.71 o 
  -7   5   9        0.02       -3.24      7.68 o 
  -6   5   9      141.85      123.75     18.50 o 
  -5   5   9       52.37       36.11      9.40 o 
  -4   5   9      314.96      358.44     14.70 o 
  -3   5   9       67.48       74.97     10.70 o 
  -2   5   9       45.18       48.79      7.23 o 
  -1   5   9        3.62        2.38      5.44 o 
   0   5   9       79.07       57.15     10.52 o 
   1   5   9        0.11        9.98      6.30 o 
   2   5   9      122.57      135.10     16.49 o 
   3   5   9       30.78       29.98      9.29 o 
  -9   6   9        1.68       -2.03      7.86 o 
  -8   6   9       48.56       62.86     14.61 o 
  -7   6   9        7.60        3.51      8.49 o 
  -6   6   9      139.28      134.86     35.67 o 
  -5   6   9      182.53      203.42     28.83 o 
  -4   6   9      451.83      452.84     20.38 o 
  -3   6   9        7.15        3.04      6.41 o 
  -2   6   9        6.20        8.55      6.18 o 
  -1   6   9        3.38       -8.19      6.14 o 
   0   6   9        2.79        3.32      7.43 o 
   1   6   9       16.81       17.35      7.03 o 
   2   6   9      145.19      124.71     11.35 o 
  -8   7   9        9.07       12.77      8.44 o 
  -7   7   9       12.71        0.99      8.45 o 
  -6   7   9       60.94       41.84     10.43 o 
  -5   7   9        8.52        0.04      6.75 o 
  -4   7   9       31.21       13.07      7.26 o 
  -3   7   9        4.10        4.48      7.78 o 
  -2   7   9        8.70        0.03     11.42 o 
  -1   7   9        1.84      -10.44      7.31 o 
   0   7   9        0.67       -8.78      6.72 o 
   1   7   9        2.67        4.21      6.10 o 
   2   7   9        8.76        8.23      7.05 o 
  -8   8   9        0.53        6.46      9.37 o 
  -7   8   9       15.87       24.45     19.57 o 
  -6   8   9        1.56      -10.11      8.03 o 
  -5   8   9        5.56       -1.24      6.55 o 
  -4   8   9       21.53       24.93      9.19 o 
  -3   8   9       39.99       54.65     16.44 o 
  -2   8   9        0.72       -2.31     12.99 o 
  -1   8   9        2.49       -9.44      8.52 o 
   0   8   9        0.10        1.88      9.88 o 
   1   8   9       44.33       32.54      9.55 o 
  -7   9   9        8.11       10.37      9.22 o 
  -6   9   9      250.31      254.96     45.27 o 
  -5   9   9        9.93       14.27      7.25 o 
  -4   9   9        5.34        3.03      8.89 o 
  -3   9   9        9.40        4.60      9.96 o 
  -2   9   9        2.31       -1.06     11.16 o 
  -1   9   9       13.00        1.18      9.74 o 
   0   9   9        0.01       -1.13      9.35 o 
  -6  10   9       54.26       51.20     17.68 o 
  -5  10   9        1.80        0.16      9.78 o 
  -4  10   9       19.02       22.07     10.92 o 
  -3  10   9        3.44        9.00     10.19 o 
  -2  10   9        6.30       21.87     10.94 o 
  -1  10   9        9.79        7.18     11.96 o 
  -4  11   9       23.57       26.38     11.52 o 
  -3  11   9        8.17       10.33     10.60 o 
  -2  11   9        6.14       14.94     14.95 o 
  -8   0  10       78.50       66.58     17.21 o 
  -7   0  10      418.84      411.81     27.87 o 
  -6   0  10       22.60       29.40     16.78 o 
  -5   0  10       36.40       21.34     17.13 o 
  -4   0  10        0.44       -2.74     11.52 o 
  -3   0  10        8.84        8.43      8.90 o 
  -2   0  10       64.46       64.07     12.11 o 
  -1   0  10        7.93        7.77     11.29 o 
   0   0  10        0.79        0.71     15.14 o 
   1   0  10       44.33       44.89     11.72 o 
  -8   1  10        1.24        5.96      9.17 o 
  -7   1  10       68.48       79.60     27.56 o 
  -6   1  10       26.37       27.88      9.28 o 
  -5   1  10        0.79       15.70      8.21 o 
  -4   1  10        0.59        2.91      8.80 o 
  -3   1  10        5.94        4.80      5.97 o 
  -2   1  10       24.18       21.83      7.09 o 
  -1   1  10        0.00       -0.10      7.53 o 
   0   1  10        1.58       10.58      6.97 o 
   1   1  10        5.61        7.63      6.52 o 
  -8   2  10        0.04       -1.01     10.87 o 
  -7   2  10      159.28      171.34     21.91 o 
  -6   2  10        2.35       -6.66      7.08 o 
  -5   2  10       49.63       57.45     10.98 o 
  -4   2  10       16.81        5.47      9.03 o 
  -3   2  10        6.89        7.81      6.27 o 
  -2   2  10       23.72       30.06      7.26 o 
  -1   2  10        1.93        6.13      8.40 o 
   0   2  10        4.88        5.63      7.08 o 
  -8   3  10        5.84       -4.59      7.78 o 
  -7   3  10       20.66       14.94      9.07 o 
  -6   3  10      130.36      126.27     16.76 o 
  -5   3  10        2.68        1.38      7.43 o 
  -4   3  10       46.39       38.87      9.33 o 
  -3   3  10        2.09        6.49      6.82 o 
  -2   3  10       22.49       23.44      8.06 o 
  -1   3  10        7.94       15.13      6.88 o 
   0   3  10        4.76        1.20      6.98 o 
  -7   4  10        8.87        8.80      8.91 o 
  -6   4  10        2.98        7.51      8.65 o 
  -5   4  10      138.73      153.07     23.81 o 
  -4   4  10       76.71       78.84      9.68 o 
  -3   4  10       98.79       91.39     13.35 o 
  -2   4  10        7.08       12.73      7.50 o 
  -1   4  10        2.24        8.79      6.88 o 
   0   4  10        0.33        3.07      6.87 o 
  -7   5  10        8.36        0.36      8.64 o 
  -6   5  10        2.92       -9.21     12.07 o 
  -5   5  10        0.02       18.04     10.12 o 
  -4   5  10       50.56       46.09      8.73 o 
  -3   5  10       10.16       10.55      7.48 o 
  -2   5  10       27.26        6.41      9.26 o 
  -1   5  10       42.12       44.00     11.44 o 
  -6   6  10       15.84       18.97     10.53 o 
  -5   6  10       89.43       65.69     12.63 o 
  -4   6  10      168.34      155.82     24.87 o 
  -3   6  10        0.00        3.93     10.23 o 
  -2   6  10       11.46        3.40      8.90 o 
  -1   6  10        1.92        4.13      8.05 o 
  -5   7  10      200.78      209.85     31.89 o 
  -4   7  10       29.22       16.76     13.71 o 
  -3   7  10      163.86      195.03     25.85 o 
  -2   7  10        1.02        1.58     10.95 o 
                                                 
